# Supplementary material for: [μ-Bis(diphenyl­arsino)methane-1:2κ2 As:As′]nona­carbonyl-1κ3 C,2κ3 C,3κ3 C-[diphen­yl(phenyl­sulfanylmeth­yl)phosphine-3κP]-triangulo-triruthenium(0) chloro­form hemisolvate
Source: Acta Crystallogr Sect E Struct Rep Online. 2010 Jan 30;66(Pt 2):m227–8. doi: 10.1107/S1600536810001212 (PMC2979739; doi:10.1107/S1600536810001212)
Supplement: Supplementary file 2 [file e-66-0m227-Isup2.hkl]

# 
# h,k,l, Fc-squared, Fo-squared, sigma(Fo-squared) and status flag 
# 
data_I
_shelx_title ' iak49m in P2(1)/c  (100K)' 
_shelx_refln_list_code          4 
_shelx_F_calc_maximum      555.46 
_exptl_crystal_F_000      2748.00 
_reflns_d_resolution_high  0.7095 
 
loop_ 
 _symmetry_equiv_pos_as_xyz 
 'x, y, z' 
 '-x, y+1/2, -z+1/2' 
 '-x, -y, -z' 
 'x, -y-1/2, z-1/2' 
 
_cell_length_a    23.0129 
_cell_length_b    11.6027 
_cell_length_c    20.5019 
_cell_angle_alpha  90.000 
_cell_angle_beta   92.876 
_cell_angle_gamma  90.000 
 
_shelx_F_squared_multiplier     1.000 
 
loop_ 
 _refln_index_h 
 _refln_index_k 
 _refln_index_l 
 _refln_F_squared_calc 
 _refln_F_squared_meas 
 _refln_F_squared_sigma 
 _refln_observed_status 
   3   0   0    70200.99   100073.04   1711.21 o 
   4   0   0    20055.16    27507.76    443.50 o 
   5   0   0    27302.59    32040.30    872.48 o 
   6   0   0      127.54      106.60     56.38 o 
   7   0   0    63898.88    66637.41    923.23 o 
   8   0   0   116831.10   109284.59   1350.53 o 
   9   0   0    27860.29    23411.82    351.49 o 
  10   0   0    12822.19    10758.71    348.32 o 
  11   0   0    90945.30    88913.83   1137.10 o 
  12   0   0    32762.92    29387.12    649.34 o 
  13   0   0     6638.95     5230.20    159.50 o 
  14   0   0     3619.51     4039.99    164.20 o 
  15   0   0     1667.41     2239.32    209.51 o 
  16   0   0      641.07      552.79    101.50 o 
  17   0   0     6092.37     5835.33    214.42 o 
  18   0   0      295.68      156.74    137.30 o 
  19   0   0      177.59      181.18    107.34 o 
  20   0   0     3538.03     3390.83    192.61 o 
  21   0   0     2722.54     2780.33    208.17 o 
  22   0   0     1398.80     1340.86    275.05 o 
  23   0   0     7295.55     6783.69    463.42 o 
  24   0   0      166.24      380.83    260.68 o 
  25   0   0    15054.01    14918.71   1042.22 o 
  26   0   0     1360.34     1907.86    348.77 o 
  27   0   0     7060.18     7465.05    542.65 o 
  28   0   0     4395.76     3784.36    442.69 o 
  29   0   0     3729.28     3743.28    451.47 o 
  30   0   0     1621.47     1580.84    390.52 o 
  31   0   0       13.48      142.82    406.83 o 
  32   0   0       44.90      632.01    359.73 o 
   1   1   0    50933.80    52681.09   2030.65 o 
   2   1   0    82912.95    67857.93    847.69 o 
   3   1   0     3107.50     8907.57    125.61 o 
   4   1   0     3542.11     8230.37    179.61 o 
   5   1   0      299.16       51.39     34.42 o 
   6   1   0     2696.10     2009.78     58.41 o 
   7   1   0    35658.29    33020.66    370.76 o 
   8   1   0    14113.44    14581.04    196.34 o 
   9   1   0    24637.79    20992.01    484.20 o 
  10   1   0     4089.32     5087.52    131.14 o 
  11   1   0      964.85      639.41     59.47 o 
  12   1   0      828.75      492.74     58.63 o 
  13   1   0      489.47      548.22     54.88 o 
  14   1   0     7940.04     7342.59    241.32 o 
  15   1   0      225.47      146.05     54.20 o 
  16   1   0     1210.20     1135.16     78.73 o 
  17   1   0      443.67      376.08     67.32 o 
  18   1   0      776.69      601.09     77.88 o 
  19   1   0     1866.03     1560.74     98.54 o 
  20   1   0      319.64      254.89     99.88 o 
  21   1   0      697.93      630.43    116.61 o 
  22   1   0      249.65      348.95    114.72 o 
  23   1   0      484.13      465.28    148.51 o 
  24   1   0       13.32       11.80    167.84 o 
  25   1   0      129.89      539.37    198.48 o 
  26   1   0      428.39      437.62    198.64 o 
  27   1   0       14.68      404.76    205.81 o 
  28   1   0      792.52      717.20    225.67 o 
  29   1   0      547.59      681.38    232.67 o 
  30   1   0        8.41     -159.52    210.14 o 
  31   1   0      233.75      223.67    223.13 o 
  32   1   0       11.14      567.73    245.54 o 
   0   2   0    71324.27    69637.33   1237.85 o 
   1   2   0      175.93      919.53     55.62 o 
   2   2   0    50838.00    76937.66    891.03 o 
   3   2   0     4615.16     2734.50     64.13 o 
   4   2   0   113187.52   116535.46   1330.92 o 
   5   2   0    39547.39    42058.59    478.55 o 
   6   2   0     6076.19     5946.46    115.83 o 
   7   2   0    27898.34    28927.28    360.09 o 
   8   2   0     4389.33     5398.92    116.51 o 
   9   2   0     3606.53     2903.16     83.19 o 
  10   2   0     4700.83     4703.53    108.59 o 
  11   2   0     2755.35     2409.98     92.36 o 
  12   2   0      232.59      310.55     55.51 o 
  13   2   0    17518.01    15616.37    230.74 o 
  14   2   0     7572.80     6814.11    151.12 o 
  15   2   0     6268.12     6726.62    156.58 o 
  16   2   0     3834.32     3005.56    117.13 o 
  17   2   0     8054.09     7893.79    254.78 o 
  18   2   0     3333.19     2936.55    197.55 o 
  19   2   0      136.34      100.09     63.56 o 
  20   2   0       95.09      144.22     68.43 o 
  21   2   0      156.58      100.02     84.50 o 
  22   2   0      221.41      319.21    107.47 o 
  23   2   0     3770.20     3682.39    194.28 o 
  24   2   0      708.46      582.77    168.16 o 
  25   2   0     9637.59    10057.96    411.54 o 
  26   2   0     8716.33     9512.74    413.10 o 
  27   2   0     1100.66     1187.02    239.21 o 
  28   2   0     4460.09     4475.49    333.20 o 
  29   2   0      284.53      325.21    217.91 o 
  30   2   0      572.25      877.27    249.11 o 
  31   2   0      659.85      926.06    254.17 o 
  32   2   0     1361.17     1553.76    282.51 o 
   1   3   0    26473.75    27274.53    383.92 o 
   2   3   0    17604.25    10484.27    421.41 o 
   3   3   0   101468.63   111523.57   1385.31 o 
   4   3   0    16663.84    15455.97    223.15 o 
   5   3   0     2296.08     1751.47     88.87 o 
   6   3   0    41722.07    45136.37    556.25 o 
   7   3   0     2468.20     2771.64     91.72 o 
   8   3   0    13902.87    13627.38    226.08 o 
   9   3   0    65942.40    62598.08    776.86 o 
  10   3   0    14288.02    15024.50    220.55 o 
  11   3   0    36766.43    37282.42    423.20 o 
  12   3   0    68322.04    65349.07    689.14 o 
  13   3   0       58.61      101.56     54.00 o 
  14   3   0    15004.16    14736.18    241.62 o 
  15   3   0    13118.54    13054.53    251.69 o 
  16   3   0    19282.60    18375.72    415.15 o 
  17   3   0      417.00      180.48     83.74 o 
  18   3   0     3182.79     3288.32    149.31 o 
  19   3   0    12852.54    12360.85    270.26 o 
  20   3   0     2486.44     2543.21    175.28 o 
  21   3   0     2702.31     2746.57    169.09 o 
  22   3   0        5.67      177.24    116.72 o 
  23   3   0    13964.32    13420.11    424.28 o 
  24   3   0     9416.64     8786.02    308.24 o 
  25   3   0       87.04      252.72    133.81 o 
  26   3   0     4300.23     4253.73    312.11 o 
  27   3   0     5423.69     4960.64    340.26 o 
  28   3   0      490.16      619.67    221.78 o 
  29   3   0      311.38      441.94    220.87 o 
  30   3   0      134.73      639.88    245.71 o 
  31   3   0       32.52      254.26    236.11 o 
   0   4   0     7033.50     8363.12    202.71 o 
   1   4   0     9933.64    12433.65    226.80 o 
   2   4   0    25128.72    29999.75    545.47 o 
   3   4   0     3944.77     4792.37    135.92 o 
   4   4   0     5726.69     6175.77    134.45 o 
   5   4   0     2986.68     3379.69     98.11 o 
   6   4   0     2809.47     2530.58     89.38 o 
   7   4   0    19691.15    20234.46    300.39 o 
   8   4   0      600.18      653.62     60.66 o 
   9   4   0     6181.32     7411.07    162.69 o 
  10   4   0    10844.52     9221.84    192.11 o 
  11   4   0     3384.20     4262.53    138.79 o 
  12   4   0     3325.16     4394.19    128.24 o 
  13   4   0     4814.39     4040.09    117.72 o 
  14   4   0    12870.09    14067.88    242.12 o 
  15   4   0      695.19     1128.00     93.32 o 
  16   4   0       29.78        7.79     77.05 o 
  17   4   0      306.89      486.85     94.76 o 
  18   4   0    10103.89     8557.83    245.92 o 
  19   4   0     9568.84    10478.59    392.43 o 
  20   4   0      246.89      430.39    117.93 o 
  21   4   0    16984.93    16257.56    403.52 o 
  22   4   0     4923.09     5314.10    225.10 o 
  23   4   0        0.79      -19.33    122.12 o 
  24   4   0    10089.18    10048.66    386.46 o 
  25   4   0     1974.74     2280.52    188.45 o 
  26   4   0       72.28       73.03    186.09 o 
  27   4   0     1133.19     1110.41    383.34 o 
  28   4   0       25.93      161.75    211.47 o 
  29   4   0     2195.45     2785.98    308.64 o 
  30   4   0     9567.29    11240.98    522.33 o 
  31   4   0      252.45      815.34    249.41 o 
   1   5   0    55790.28    58677.19    804.84 o 
   2   5   0     4782.44     4528.97    127.76 o 
   3   5   0    32567.78    32552.65    604.15 o 
   4   5   0    11729.66    13538.05    255.73 o 
   5   5   0    17554.02    18834.26    310.98 o 
   6   5   0    11231.17     9981.42    187.80 o 
   7   5   0    34884.52    32395.41    446.18 o 
   8   5   0    15639.98    17643.12    310.31 o 
   9   5   0     1075.91     1737.62    101.40 o 
  10   5   0     6831.96     5350.60    142.00 o 
  11   5   0     1774.19     1343.32     86.74 o 
  12   5   0      251.26      135.67     58.16 o 
  13   5   0     5468.55     5822.00    150.85 o 
  14   5   0      412.48      353.84     87.27 o 
  15   5   0     7277.65     6578.36    196.33 o 
  16   5   0     5976.92     6677.01    204.46 o 
  17   5   0      683.20      529.86    107.94 o 
  18   5   0     1017.68     1119.03    132.09 o 
  19   5   0     1199.35     1243.63    136.58 o 
  20   5   0     9072.46     8491.16    263.25 o 
  21   5   0      929.40      857.46    143.87 o 
  22   5   0     4133.11     4127.57    215.07 o 
  23   5   0     5337.25     5531.93    244.08 o 
  24   5   0       11.40      297.58    141.47 o 
  25   5   0      253.59      237.41    143.52 o 
  26   5   0      137.21      268.86    153.72 o 
  27   5   0        7.06      346.38    174.62 o 
  28   5   0     3328.24     3431.29    332.24 o 
  29   5   0     3778.70     3737.85    404.59 o 
  30   5   0      249.59      953.90    297.61 o 
   0   6   0    42611.11    48450.88   1072.38 o 
   1   6   0     1091.49     1677.65     86.88 o 
   2   6   0     2136.45     2912.37    128.24 o 
   3   6   0       23.47       37.01     42.97 o 
   4   6   0       70.86       40.87     43.10 o 
   5   6   0     9275.65    10905.22    250.99 o 
   6   6   0     3385.84     3370.20    116.52 o 
   7   6   0     9411.42     9495.69    215.51 o 
   8   6   0     1515.54     1232.84     88.97 o 
   9   6   0     3199.78     3599.79    178.03 o 
  10   6   0      432.41      686.93     75.90 o 
  11   6   0     6675.21     6051.19    193.04 o 
  12   6   0       34.32      -69.31     69.31 o 
  13   6   0        8.70      -94.49     94.49 o 
  14   6   0      542.60      621.13     96.60 o 
  15   6   0    11279.21     9651.99    237.18 o 
  16   6   0      384.97      315.42    101.70 o 
  17   6   0     9994.77     9363.24    247.81 o 
  18   6   0      370.01      566.23    116.70 o 
  19   6   0     3782.31     3539.32    188.61 o 
  20   6   0      127.78       71.83    120.03 o 
  21   6   0      807.99      625.98    140.84 o 
  22   6   0      208.75      131.28    132.47 o 
  23   6   0      735.29     1032.73    170.22 o 
  24   6   0      360.38      225.57    144.32 o 
  25   6   0      212.76      108.59    166.31 o 
  26   6   0     2526.64     2665.15    240.81 o 
  27   6   0      290.02      527.98    189.41 o 
  28   6   0      639.73      625.27    354.95 o 
  29   6   0      686.62     1164.12    574.46 o 
  30   6   0      363.09      978.13    379.47 o 
   1   7   0     4664.07     4714.04    145.81 o 
   2   7   0    21673.76    22233.86    399.70 o 
   3   7   0    39746.66    44374.12    656.01 o 
   4   7   0      225.01      111.82     37.97 o 
   5   7   0    40882.30    42568.55    612.02 o 
   6   7   0    12049.65    12076.16    249.85 o 
   7   7   0       11.65       13.16     72.89 o 
   8   7   0     5652.68     5894.62    229.74 o 
   9   7   0     5762.41     6013.36    235.08 o 
  10   7   0     4784.92     5342.31    220.65 o 
  11   7   0     9722.13     8798.97    214.94 o 
  12   7   0     1579.93     1417.14    112.13 o 
  13   7   0     8017.70     7588.00    203.14 o 
  14   7   0        8.18      -62.45     82.71 o 
  15   7   0      423.58      295.78     98.50 o 
  16   7   0      285.55      301.98    102.91 o 
  17   7   0      227.07      273.33    109.39 o 
  18   7   0     7139.94     6951.34    323.01 o 
  19   7   0      120.51      -32.07    115.44 o 
  20   7   0     6201.25     6526.38    250.01 o 
  21   7   0     8581.63     8135.67    315.62 o 
  22   7   0     3525.88     3028.86    230.00 o 
  23   7   0     8184.58     8618.30    339.91 o 
  24   7   0     1837.46     1694.55    212.36 o 
  25   7   0     1940.58     1996.87    224.87 o 
  26   7   0       25.20      423.69    184.63 o 
  27   7   0     1941.88     2342.01    247.53 o 
  28   7   0      245.25      608.37    247.84 o 
  29   7   0     1475.03     1296.23    335.86 o 
   0   8   0    13921.76    14838.33    463.86 o 
   1   8   0     2050.70     2588.13    155.13 o 
   2   8   0     4344.67     4455.95    170.27 o 
   3   8   0    12082.32    14213.01    311.43 o 
   4   8   0    38632.30    43001.37    545.16 o 
   5   8   0      115.29      130.82     72.96 o 
   6   8   0     9972.29     9151.85    246.18 o 
   7   8   0     1182.65     1446.94    140.15 o 
   8   8   0     1540.72     2040.99    118.93 o 
   9   8   0     2319.91     2325.14    162.07 o 
  10   8   0     1128.20      826.16     97.37 o 
  11   8   0     3635.12     3718.23    154.23 o 
  12   8   0    11671.83    10758.93    254.46 o 
  13   8   0      561.98      522.65    103.05 o 
  14   8   0     8839.66     9078.39    261.39 o 
  15   8   0     1018.66      768.15    128.94 o 
  16   8   0     2633.13     2404.90    170.52 o 
  17   8   0        8.68      -10.59    114.12 o 
  18   8   0        6.32       49.80    123.41 o 
  19   8   0      145.67       97.73    142.53 o 
  20   8   0     1783.73     1443.46    233.25 o 
  21   8   0     1298.70     1080.24    184.55 o 
  22   8   0      929.01     1410.19    201.94 o 
  23   8   0       17.32      -40.14    159.93 o 
  24   8   0      836.05      864.27    195.41 o 
  25   8   0     1328.08     2001.38    303.59 o 
  26   8   0      167.95       13.57    223.29 o 
  27   8   0        0.15      173.17    292.48 o 
  28   8   0      528.80      386.29    308.76 o 
   1   9   0    15800.09    17196.38    412.57 o 
   2   9   0     6568.34     6171.48    240.24 o 
   3   9   0      920.72     1009.06    126.13 o 
   4   9   0     1247.78     1340.41    130.60 o 
   5   9   0      110.47       81.89     79.62 o 
   6   9   0     4419.68     4229.36    165.13 o 
   7   9   0     1908.62     2127.63    173.64 o 
   8   9   0     3119.97     3492.37    177.30 o 
   9   9   0       42.47       23.30     91.52 o 
  10   9   0      875.23      996.25    123.21 o 
  11   9   0       56.14       81.27     99.89 o 
  12   9   0     1844.95     1799.35    157.10 o 
  13   9   0     3387.63     3342.98    218.41 o 
  14   9   0     1673.74     1436.53    146.89 o 
  15   9   0      667.54      557.75    130.07 o 
  16   9   0     2942.87     3052.86    221.94 o 
  17   9   0     1297.04     1322.47    158.77 o 
  18   9   0     3070.53     3015.68    237.93 o 
  19   9   0     1981.86     2258.34    250.67 o 
  20   9   0      413.35      308.20    166.54 o 
  21   9   0     2310.41     2532.32    233.04 o 
  22   9   0     1494.63     1264.18    204.92 o 
  23   9   0     2821.95     2617.44    246.76 o 
  24   9   0     2407.50     2157.63    277.74 o 
  25   9   0     3905.62     4502.87    448.63 o 
  26   9   0     1497.47     1464.40    349.72 o 
  27   9   0     5207.37     6326.03    511.36 o 
   0  10   0     2936.62     3105.82    348.70 o 
   1  10   0      374.88      738.69    170.91 o 
   2  10   0      345.04      313.75    110.36 o 
   3  10   0     1372.17     1178.90    226.79 o 
   4  10   0     1572.91     1993.62    211.37 o 
   5  10   0       82.49      -40.56     97.48 o 
   6  10   0      385.38      262.06     97.07 o 
   7  10   0       33.05       60.64     93.80 o 
   8  10   0      470.90      350.33    111.12 o 
   9  10   0     3451.66     3370.17    221.25 o 
  10  10   0     1461.44     1282.05    140.63 o 
  11  10   0     5842.18     5828.15    233.56 o 
  12  10   0     6941.54     6807.88    252.91 o 
  13  10   0     2799.43     2492.78    172.48 o 
  14  10   0    13022.52    12206.58    321.97 o 
  15  10   0      633.26      652.49    137.95 o 
  16  10   0     4258.13     4176.08    219.05 o 
  17  10   0       79.48      100.93    142.43 o 
  18  10   0     1905.84     1946.05    203.77 o 
  19  10   0      471.21      372.16    163.63 o 
  20  10   0     3765.25     3485.32    251.88 o 
  21  10   0     2517.37     2392.35    232.59 o 
  22  10   0     2996.00     2310.76    364.02 o 
  23  10   0       11.35     -257.03    257.03 o 
  24  10   0     2534.85     2844.37    524.58 o 
  25  10   0      325.58       72.89    282.62 o 
   1  11   0     4338.98     4359.22    404.61 o 
   2  11   0     6496.72     6972.76    357.92 o 
   3  11   0      181.99      194.00    172.94 o 
   4  11   0      618.16      435.57    176.05 o 
   5  11   0     3594.61     3911.29    223.87 o 
   6  11   0     1355.75     1101.35    145.71 o 
   7  11   0      615.38      516.04    134.88 o 
   8  11   0     1135.33     1041.42    129.02 o 
   9  11   0     1361.19     1327.86    162.43 o 
  10  11   0     5599.46     5394.39    231.96 o 
  11  11   0     2091.48     1797.79    214.51 o 
  12  11   0     4610.02     4298.74    222.14 o 
  13  11   0    11199.07    11103.09    339.48 o 
  14  11   0     2226.63     2058.75    176.10 o 
  15  11   0     5260.73     4819.95    255.31 o 
  16  11   0     7355.83     6977.19    296.89 o 
  17  11   0      133.76      316.28    160.41 o 
  18  11   0      792.34      568.18    175.74 o 
  19  11   0      130.04      196.20    159.95 o 
  20  11   0       72.91      186.91    196.58 o 
  21  11   0      343.95      442.69    283.49 o 
  22  11   0      554.13      388.88    290.93 o 
  23  11   0      357.91      686.62    566.98 o 
   0  12   0     9362.31     9108.75    594.89 o 
   1  12   0     3480.22     3875.97    304.27 o 
   2  12   0      676.59      610.89    206.03 o 
   3  12   0     3826.42     4363.06    316.73 o 
   4  12   0     1983.70     1759.66    297.84 o 
   5  12   0     3002.23     3124.98    218.68 o 
   6  12   0      105.68      -13.99    118.57 o 
   7  12   0     6540.24     6444.39    260.37 o 
   8  12   0     8276.29     8814.50    304.93 o 
   9  12   0       20.84      105.54    126.11 o 
  10  12   0     6094.43     5405.90    259.49 o 
  11  12   0      369.10      238.92    123.11 o 
  12  12   0      616.21      417.38    135.29 o 
  13  12   0      328.39      328.71    136.98 o 
  14  12   0      274.71      199.55    144.76 o 
  15  12   0     6775.80     5811.19    285.21 o 
  16  12   0     5124.86     4982.86    276.52 o 
  17  12   0     2865.42     2292.29    264.16 o 
  18  12   0     7664.04     6613.88    365.11 o 
  19  12   0       23.72      -38.10    262.31 o 
  20  12   0     1951.88     2052.63    360.35 o 
  21  12   0        5.63      353.13    287.74 o 
   1  13   0       79.23     -120.35    206.56 o 
   2  13   0        2.82       62.15    184.89 o 
   3  13   0     4555.87     4070.69    329.78 o 
   4  13   0     3580.59     3399.27    239.50 o 
   5  13   0      786.83      682.70    156.68 o 
   6  13   0    12388.89    12867.88    370.34 o 
   7  13   0      808.56      666.52    170.46 o 
   8  13   0     6540.02     6424.84    394.88 o 
   9  13   0     2472.82     2275.65    204.97 o 
  10  13   0     1583.92     1290.34    215.41 o 
  11  13   0      471.29      609.04    156.93 o 
  12  13   0     5088.56     5065.86    274.44 o 
  13  13   0     1480.94     1507.53    200.81 o 
  14  13   0     2488.74     2306.44    301.57 o 
  15  13   0     6124.02     4883.81    352.31 o 
  16  13   0      152.76      510.57    285.13 o 
  17  13   0     8570.53     8625.77    694.93 o 
  18  13   0      707.01      676.71    367.85 o 
  19  13   0     1849.42     1512.53    325.00 o 
   0  14   0     4572.45     4035.80    493.28 o 
   1  14   0      161.51      -94.35    184.84 o 
   2  14   0      430.11      444.85    257.05 o 
   3  14   0      643.58      579.60    235.76 o 
   4  14   0      513.30      449.47    215.62 o 
   5  14   0      231.59      251.84    176.37 o 
   6  14   0      500.95      451.56    154.25 o 
   7  14   0      250.40      365.71    150.92 o 
   8  14   0      411.66      479.37    159.76 o 
   9  14   0       50.43      119.13    145.65 o 
  10  14   0     2067.89     2130.48    202.84 o 
  11  14   0      145.49      207.71    198.08 o 
  12  14   0      417.84      461.64    242.87 o 
  13  14   0      199.61      127.95    207.60 o 
  14  14   0      706.99      396.15    232.67 o 
  15  14   0      690.31      789.79    351.30 o 
  16  14   0        1.47     -154.74    478.57 o 
   1  15   0      176.59       59.08    184.25 o 
   2  15   0       73.83      -88.87    207.84 o 
   3  15   0        1.16      -60.46    217.83 o 
   4  15   0     1016.91     1184.95    244.04 o 
   5  15   0      595.21      989.31    234.69 o 
   6  15   0     6774.03     6692.39    505.80 o 
   7  15   0       51.00      546.10    200.83 o 
   8  15   0    10015.93    10703.14    473.80 o 
   9  15   0     2673.94     2204.75    323.58 o 
  10  15   0     4067.67     3926.90    430.24 o 
  11  15   0     3437.40     3767.94    422.29 o 
  12  15   0       15.79      227.93    343.09 o 
   0  16   0     2210.16     2346.46    627.85 o 
   1  16   0       66.83      545.84    293.87 o 
   2  16   0     1248.41     1238.55    503.41 o 
   3  16   0       42.29       13.64    228.92 o 
   4  16   0     1994.07     2124.31    365.35 o 
   5  16   0      751.80      836.90    279.09 o 
   6  16   0     1646.99     1891.52    318.22 o 
 -32   1   1       24.39      279.75    231.23 o 
 -31   1   1       44.35      120.00    224.84 o 
 -30   1   1      584.87      798.19    240.26 o 
 -29   1   1       44.96      399.68    281.75 o 
 -28   1   1     3199.59     3700.61    315.41 o 
 -27   1   1        2.15      175.48    194.89 o 
 -26   1   1     6266.24     6047.86    405.25 o 
 -25   1   1     4047.59     3918.15    285.22 o 
 -24   1   1     3435.43     3634.63    272.04 o 
 -23   1   1      136.44      154.50    163.40 o 
 -22   1   1      632.05      631.79    130.24 o 
 -21   1   1        4.68       40.67    103.87 o 
 -20   1   1      338.63      218.55     99.15 o 
 -19   1   1      143.35      125.15     72.65 o 
 -18   1   1     5488.02     5688.39    153.38 o 
 -17   1   1     3571.39     3407.81    120.86 o 
 -16   1   1     4114.89     3720.86    119.75 o 
 -15   1   1    10478.44    10689.50    188.05 o 
 -14   1   1     9314.28     9104.50    160.00 o 
 -13   1   1      919.43      560.11     56.48 o 
 -12   1   1       39.73       55.42     40.53 o 
 -11   1   1    10007.30     8207.83    150.17 o 
 -10   1   1    13250.87    11642.22    179.08 o 
  -9   1   1     1778.86     1281.50     60.47 o 
  -8   1   1    98579.73   102018.47   1100.34 o 
  -7   1   1    10405.32     8426.21    124.49 o 
  -6   1   1    40350.82    35435.16    386.55 o 
  -5   1   1    47681.04    46349.22    460.61 o 
  -4   1   1    21149.59    24146.32    263.62 o 
  -3   1   1    22312.81    24087.15    257.61 o 
  -2   1   1   170870.83   179375.50   3428.55 o 
  -1   1   1     5460.96     6760.87   1013.82 o 
   0   1   1   308534.41   316620.16   5630.09 o 
   1   1   1    12254.26    14823.74    226.72 o 
   2   1   1    88992.93    95596.71   1364.80 o 
   3   1   1    63306.93    60651.63    630.69 o 
   4   1   1    12008.58    12589.68    180.64 o 
   5   1   1     7746.50     6271.53    126.89 o 
   6   1   1    16345.43    13445.45    205.05 o 
   7   1   1    38401.43    40485.74    468.65 o 
   8   1   1    22178.09    22236.66    258.83 o 
   9   1   1    59325.21    54351.02    557.90 o 
  10   1   1    12158.17    10947.52    166.02 o 
  11   1   1    62408.12    56798.80    593.32 o 
  12   1   1     3121.64     3435.24    111.42 o 
  13   1   1    31753.01    30301.58    381.16 o 
  14   1   1     2034.55     1990.34    126.57 o 
  15   1   1     8458.78     8261.41    178.08 o 
  16   1   1       65.23       75.97     46.30 o 
  17   1   1      892.67      616.15     77.69 o 
  18   1   1      358.44      242.95     82.23 o 
  19   1   1      185.80      164.58     85.25 o 
  20   1   1      617.83      639.99    112.16 o 
  21   1   1      555.35      292.33    102.17 o 
  22   1   1       23.83      135.98    103.05 o 
  23   1   1    10848.61    11124.22    320.63 o 
  24   1   1        2.25      264.75    156.37 o 
  25   1   1    17644.14    17667.71    472.61 o 
  26   1   1     3279.26     4038.39    302.26 o 
  27   1   1     8477.93     9373.84    418.80 o 
  28   1   1     6098.96     6345.11    370.43 o 
  29   1   1     1111.52     1365.94    253.82 o 
  30   1   1     1473.98     1225.74    257.25 o 
  31   1   1       14.82       99.14    221.77 o 
  32   1   1      910.14     1079.18    273.36 o 
 -32   2   1        0.83      696.51    244.22 o 
 -31   2   1      124.78      704.04    235.90 o 
 -30   2   1      651.82      956.35    243.94 o 
 -29   2   1       95.90       90.39    293.65 o 
 -28   2   1      192.20      529.12    222.00 o 
 -27   2   1     1447.05     1614.18    250.22 o 
 -26   2   1     1794.50     2071.36    281.58 o 
 -25   2   1        1.55      416.97    182.97 o 
 -24   2   1     1699.83     1835.04    227.66 o 
 -23   2   1     2455.95     2402.71    168.56 o 
 -22   2   1     1185.01     1183.71    136.32 o 
 -21   2   1       16.47      -49.30     97.00 o 
 -20   2   1      717.40      793.30    108.18 o 
 -19   2   1     5364.30     5169.45    216.10 o 
 -18   2   1      437.46      323.38    100.86 o 
 -17   2   1    22740.08    22067.97    378.06 o 
 -16   2   1    20084.22    18883.60    333.54 o 
 -15   2   1     6874.67     5895.54    171.74 o 
 -14   2   1       32.27        1.35     57.96 o 
 -13   2   1        7.67       87.99     54.67 o 
 -12   2   1    25697.17    28053.21    356.52 o 
 -11   2   1    21142.69    17506.10    237.74 o 
 -10   2   1    26337.03    21627.73    282.81 o 
  -9   2   1    81998.63    85002.24    895.31 o 
  -8   2   1     2152.05     3513.49     83.65 o 
  -7   2   1      915.99      567.90     48.81 o 
  -6   2   1     5004.39     4725.27    108.57 o 
  -5   2   1     4997.39     3428.53     80.11 o 
  -4   2   1     8961.37    13303.42    189.53 o 
  -3   2   1    16581.65    13907.84    188.63 o 
  -2   2   1     6053.87     9147.34    170.70 o 
  -1   2   1    67983.31    69132.41    961.51 o 
   0   2   1    50037.80    60124.10    708.92 o 
   1   2   1    87168.48    98447.62   1148.97 o 
   2   2   1    71274.11    89993.23   1036.82 o 
   3   2   1    84898.19   103284.81   1112.42 o 
   4   2   1       71.52       62.11     30.31 o 
   5   2   1      221.07      308.69     36.34 o 
   6   2   1     1582.54     1328.31     57.28 o 
   7   2   1    40835.25    37601.61    487.10 o 
   8   2   1     2609.41     2173.92     92.98 o 
   9   2   1    34703.46    40481.90    439.70 o 
  10   2   1    17000.51    12600.39    205.85 o 
  11   2   1     1209.96     1498.88     76.37 o 
  12   2   1    10010.15     9836.88    179.96 o 
  13   2   1    17949.26    17082.38    259.64 o 
  14   2   1    10512.32    10109.71    184.62 o 
  15   2   1    10274.39     9844.39    277.74 o 
  16   2   1    11304.87    10863.83    207.15 o 
  17   2   1      396.06      298.98     76.35 o 
  18   2   1      145.36       82.57     78.82 o 
  19   2   1      108.62       -3.96     82.44 o 
  20   2   1       10.59      -32.09     84.32 o 
  21   2   1      735.64      385.46    106.74 o 
  22   2   1       62.43      118.00    111.36 o 
  23   2   1     1042.33     1367.32    148.63 o 
  24   2   1     3534.83     3214.10    208.93 o 
  25   2   1      640.88      611.40    202.45 o 
  26   2   1     6169.13     5959.15    430.05 o 
  27   2   1     2340.32     2173.77    331.31 o 
  28   2   1      247.23      468.82    218.34 o 
  29   2   1     3767.69     3981.72    328.72 o 
  30   2   1      301.11      569.63    232.28 o 
  31   2   1     1102.19     1142.68    301.79 o 
  32   2   1      814.97     1306.82    298.50 o 
 -31   3   1        0.44      335.21    232.46 o 
 -30   3   1     2501.65     2815.26    432.94 o 
 -29   3   1       34.30      497.70    287.86 o 
 -28   3   1     2694.23     2975.68    289.93 o 
 -27   3   1      115.08      660.88    280.51 o 
 -26   3   1     1919.36     2044.21    415.25 o 
 -25   3   1       56.83       -3.12    161.63 o 
 -24   3   1     5636.94     6335.58    297.76 o 
 -23   3   1     1634.86     1791.47    234.97 o 
 -22   3   1     3689.66     3416.00    181.51 o 
 -21   3   1     6724.22     6653.46    233.10 o 
 -20   3   1     1590.30     1681.67    205.07 o 
 -19   3   1    20703.09    20359.07    354.35 o 
 -18   3   1     5048.03     5050.67    174.86 o 
 -17   3   1    10621.60     8993.30    284.91 o 
 -16   3   1     2597.79     2370.68    121.36 o 
 -15   3   1      209.31       98.95     65.45 o 
 -14   3   1     4557.34     4238.92    129.07 o 
 -13   3   1     1434.96     1564.02     85.08 o 
 -12   3   1     1889.80     2038.73     86.24 o 
 -11   3   1    32557.92    32528.12    397.17 o 
 -10   3   1     2706.54     2569.33    112.93 o 
  -9   3   1     2545.23     3891.36    103.77 o 
  -8   3   1    12844.16    15289.11    232.14 o 
  -7   3   1    41872.47    40073.46    471.87 o 
  -6   3   1     4854.09     6646.53    119.32 o 
  -5   3   1    44195.66    54831.67    719.60 o 
  -4   3   1     7915.17     6650.79    134.10 o 
  -3   3   1    15409.05    18564.96    352.39 o 
  -2   3   1    18713.49    20775.45    382.22 o 
  -1   3   1        0.06       23.99     32.65 o 
   0   3   1      862.17     1622.87     56.24 o 
   1   3   1    65728.50    79340.84   1028.95 o 
   2   3   1    64755.30    68218.44    757.12 o 
   3   3   1     2285.95     2615.55     82.20 o 
   4   3   1    79052.29    76532.22    840.82 o 
   5   3   1    17188.98    20972.06    257.75 o 
   6   3   1    30222.96    36423.95    413.09 o 
   7   3   1    52078.48    47220.53    500.15 o 
   8   3   1     3404.62     2729.26     79.02 o 
   9   3   1      317.14      349.03     49.46 o 
  10   3   1      210.64      346.24     50.99 o 
  11   3   1      275.06      235.84     50.19 o 
  12   3   1     8163.42     7572.07    153.59 o 
  13   3   1     6091.89     5459.47    151.83 o 
  14   3   1     1587.81     1456.99     91.28 o 
  15   3   1     3533.91     3695.69    123.72 o 
  16   3   1      881.84      846.14     94.18 o 
  17   3   1     2531.71     2686.63    132.38 o 
  18   3   1      491.41      429.56     96.10 o 
  19   3   1     1537.08     1694.96    128.10 o 
  20   3   1      353.38      389.89    105.13 o 
  21   3   1     3235.26     3415.96    201.11 o 
  22   3   1      725.45      598.62    128.32 o 
  23   3   1     1819.97     1661.42    158.74 o 
  24   3   1     2977.23     4013.39    232.65 o 
  25   3   1      526.41      842.08    236.85 o 
  26   3   1      514.45      444.64    155.54 o 
  27   3   1     1013.38     1273.54    256.45 o 
  28   3   1       26.29      175.71    214.38 o 
  29   3   1     1745.34     2075.21    283.21 o 
  30   3   1     2277.36     2902.53    315.70 o 
  31   3   1      551.26     1176.84    270.35 o 
 -31   4   1       20.42      532.84    279.26 o 
 -30   4   1      291.71     1111.42    316.87 o 
 -29   4   1       52.71      232.99    215.73 o 
 -28   4   1      218.74      504.38    218.42 o 
 -27   4   1     1840.54     1775.53    263.10 o 
 -26   4   1     1197.14     1077.73    186.30 o 
 -25   4   1      156.18      186.95    137.41 o 
 -24   4   1      525.56      749.48    148.81 o 
 -23   4   1       70.83      308.60    129.74 o 
 -22   4   1      946.44      864.06    143.49 o 
 -21   4   1      322.02      607.21    131.80 o 
 -20   4   1       17.54        0.21    101.24 o 
 -19   4   1     6100.91     6003.40    237.34 o 
 -18   4   1     4786.52     4830.56    193.79 o 
 -17   4   1      682.67      560.17    109.41 o 
 -16   4   1      448.86      309.37     91.82 o 
 -15   4   1     2691.28     2329.59    182.18 o 
 -14   4   1     5856.38     5939.66    157.82 o 
 -13   4   1     8852.90     8084.67    161.95 o 
 -12   4   1     5802.60     5504.70    133.80 o 
 -11   4   1     8038.42     7548.43    164.95 o 
 -10   4   1      168.74       63.29     46.96 o 
  -9   4   1    15792.44    14669.51    224.03 o 
  -8   4   1      681.67      432.26     56.22 o 
  -7   4   1     5106.63     5236.15    125.21 o 
  -6   4   1       37.09       50.00     56.30 o 
  -5   4   1    32930.41    32790.55    463.56 o 
  -4   4   1     1043.31     1432.26     77.93 o 
  -3   4   1    26696.35    26679.15    431.37 o 
  -2   4   1     2880.68     3650.51    106.36 o 
  -1   4   1    31803.07    35150.59    494.31 o 
   0   4   1     1036.84     1368.88     75.58 o 
   1   4   1    74821.53    86197.22   1153.74 o 
   2   4   1    17590.39    20730.16    294.97 o 
   3   4   1   120686.41   138370.84   1504.01 o 
   4   4   1    66179.54    76302.47    995.63 o 
   5   4   1    17640.58    18795.12    300.19 o 
   6   4   1    41409.05    44235.28    659.76 o 
   7   4   1    17995.55    20912.86    286.96 o 
   8   4   1     1357.33     1064.49     62.53 o 
   9   4   1     5549.55     4681.03    108.24 o 
  10   4   1    14304.57    15483.36    228.97 o 
  11   4   1    12957.38    14279.98    223.34 o 
  12   4   1    12355.67    10980.00    200.91 o 
  13   4   1      338.93      510.78     81.86 o 
  14   4   1      701.58      801.82    118.13 o 
  15   4   1    11557.96    10499.40    235.23 o 
  16   4   1     6261.41     5798.98    175.54 o 
  17   4   1        7.90      -82.15     82.15 o 
  18   4   1     1102.18     1026.77    111.05 o 
  19   4   1      127.31       82.60    103.28 o 
  20   4   1       46.26       99.82    110.47 o 
  21   4   1      699.62      554.67    128.34 o 
  22   4   1      197.77      152.62    121.47 o 
  23   4   1      926.15      820.82    159.79 o 
  24   4   1     4759.87     4838.95    232.68 o 
  25   4   1     3199.82     3128.72    208.01 o 
  26   4   1     1551.30     1513.43    197.34 o 
  27   4   1     3225.30     3540.88    281.14 o 
  28   4   1      147.54      242.46    220.52 o 
  29   4   1     2117.13     2408.72    313.74 o 
  30   4   1      877.15     1070.14    269.11 o 
  31   4   1     2560.09     3132.69    389.75 o 
 -30   5   1     2646.95     2777.36    465.10 o 
 -29   5   1     1415.35     2186.17    291.16 o 
 -28   5   1       86.45      364.43    244.67 o 
 -27   5   1       50.43       60.18    166.09 o 
 -26   5   1       97.54       56.44    143.02 o 
 -25   5   1      858.11      674.84    156.74 o 
 -24   5   1     6791.70     6734.52    267.69 o 
 -23   5   1     7605.37     7097.57    273.08 o 
 -22   5   1     5165.68     4772.15    237.11 o 
 -21   5   1    23823.66    23063.21    448.60 o 
 -20   5   1       58.90      339.94    118.77 o 
 -19   5   1     8837.08     8142.31    253.68 o 
 -18   5   1     6535.16     6691.71    287.11 o 
 -17   5   1     1158.09     1209.99    122.79 o 
 -16   5   1      517.07      513.44    105.26 o 
 -15   5   1    10620.37     9112.47    224.09 o 
 -14   5   1      160.95      -73.37     73.37 o 
 -13   5   1    10565.20    10333.21    234.12 o 
 -12   5   1    22547.89    21706.17    359.04 o 
 -11   5   1     6586.77     5996.35    166.53 o 
 -10   5   1    10793.22    11517.59    221.62 o 
  -9   5   1    10050.70    10139.99    198.33 o 
  -8   5   1    20767.41    21805.26    326.47 o 
  -7   5   1    38963.06    42666.23    560.83 o 
  -6   5   1     3065.96     2751.98     97.88 o 
  -5   5   1     9084.18    10502.73    203.80 o 
  -4   5   1     1500.35     2335.88    215.70 o 
  -3   5   1    24066.77    26864.11    409.99 o 
  -2   5   1     1944.12     2934.65    147.96 o 
  -1   5   1       98.37      135.32     51.53 o 
   0   5   1       86.81      133.49     43.99 o 
   1   5   1     4600.61     4039.30    125.39 o 
   2   5   1     1084.30     1130.20    115.39 o 
   3   5   1    41987.30    45498.47    544.57 o 
   4   5   1     8335.81     7626.65    161.27 o 
   5   5   1     8666.44     8257.18    201.84 o 
   6   5   1    20932.43    20700.79    340.07 o 
   7   5   1    34812.91    35323.95    487.13 o 
   8   5   1    28515.70    29197.68    385.89 o 
   9   5   1     1187.53     1170.10     79.60 o 
  10   5   1     1693.49     1678.92     88.79 o 
  11   5   1       43.45       13.25     56.46 o 
  12   5   1     2528.44     2691.47    112.38 o 
  13   5   1     1206.80     1560.92    111.00 o 
  14   5   1    23841.03    21462.54    344.22 o 
  15   5   1     5041.42     5223.99    160.42 o 
  16   5   1       97.62      145.67     94.31 o 
  17   5   1     4278.21     3352.68    168.60 o 
  18   5   1     5485.08     5925.75    215.98 o 
  19   5   1     4193.78     3806.81    187.54 o 
  20   5   1     1355.95     1572.05    149.93 o 
  21   5   1     1152.48     1176.51    148.72 o 
  22   5   1     1661.34     1297.12    203.13 o 
  23   5   1     1801.70     1639.77    172.20 o 
  24   5   1     1629.70     1592.99    175.58 o 
  25   5   1     1609.99     1664.06    182.97 o 
  26   5   1     1253.24     1138.55    177.09 o 
  27   5   1      983.09     1232.15    185.17 o 
  28   5   1        7.09      277.11    237.68 o 
  29   5   1      718.83      772.96    306.74 o 
  30   5   1     2851.55     3825.37    412.09 o 
 -30   6   1     2829.40     2487.10    468.81 o 
 -29   6   1     1973.50     1675.74    434.21 o 
 -28   6   1     2035.00     1673.30    341.89 o 
 -27   6   1       39.22      106.01    174.64 o 
 -26   6   1      308.98      556.23    165.76 o 
 -25   6   1     4242.04     4485.04    243.89 o 
 -24   6   1        0.59      168.75    140.01 o 
 -23   6   1    24183.46    23873.16    484.55 o 
 -22   6   1     9184.30     8691.07    292.17 o 
 -21   6   1     4382.75     4734.74    223.51 o 
 -20   6   1    18020.57    17224.54    379.04 o 
 -19   6   1     1664.43     1582.47    144.94 o 
 -18   6   1     2890.49     2941.12    165.34 o 
 -17   6   1      129.28      101.14    101.77 o 
 -16   6   1      967.41      995.79    115.82 o 
 -15   6   1    10315.05     9577.33    236.10 o 
 -14   6   1    13802.37    12732.12    277.13 o 
 -13   6   1    10462.87     9181.72    263.58 o 
 -12   6   1    15816.02    16625.26    307.80 o 
 -11   6   1     2910.50     2504.40    122.72 o 
 -10   6   1       25.42       37.13     61.02 o 
  -9   6   1      747.49      879.91     78.09 o 
  -8   6   1     6000.77     5332.67    145.30 o 
  -7   6   1     5668.53     6213.17    141.31 o 
  -6   6   1     6087.24     5679.68    201.45 o 
  -5   6   1    16748.70    17232.49    322.11 o 
  -4   6   1     1630.27     1503.01     88.45 o 
  -3   6   1    13308.65    13215.54    253.03 o 
  -2   6   1     1703.09     1947.34     95.09 o 
  -1   6   1    24419.16    28652.73    499.70 o 
   0   6   1     2839.34     3541.33    116.74 o 
   1   6   1     9086.01     9965.12    201.57 o 
   2   6   1    10855.71    12774.62    258.69 o 
   3   6   1    56291.79    63894.70    888.47 o 
   4   6   1      522.85      659.26     68.43 o 
   5   6   1    77693.91    82364.42   1011.27 o 
   6   6   1     2054.45     2485.14    111.46 o 
   7   6   1    27334.08    29994.49    477.05 o 
   8   6   1    40179.93    40862.74    550.48 o 
   9   6   1     2216.43     2899.10    113.88 o 
  10   6   1      931.75     1483.69     92.24 o 
  11   6   1     1812.85     2035.23    101.51 o 
  12   6   1    11881.00    12806.20    241.46 o 
  13   6   1    29813.00    28392.59    460.20 o 
  14   6   1     9921.08     9257.79    245.62 o 
  15   6   1    24544.43    24157.47    396.45 o 
  16   6   1    20681.64    19426.32    353.60 o 
  17   6   1     4271.50     3828.48    214.54 o 
  18   6   1      488.67      515.16    114.42 o 
  19   6   1     2036.24     2347.19    167.71 o 
  20   6   1     8826.29     8216.60    268.29 o 
  21   6   1     6793.50     6716.74    254.36 o 
  22   6   1     2777.93     2810.94    195.75 o 
  23   6   1     8103.68     8364.12    327.00 o 
  24   6   1      253.15      404.64    167.18 o 
  25   6   1       56.59       69.67    204.16 o 
  26   6   1        7.44      165.18    175.01 o 
  27   6   1        2.16      133.29    179.13 o 
  28   6   1     5011.39     5045.33    343.55 o 
  29   6   1     2847.20     3969.13    380.40 o 
  30   6   1      747.15     1105.82    473.37 o 
 -29   7   1     2385.40     3580.41    660.81 o 
 -28   7   1     1987.14     2009.65    311.74 o 
 -27   7   1       77.66      136.28    201.66 o 
 -26   7   1     1508.66     1874.87    227.43 o 
 -25   7   1     2339.98     2302.65    257.50 o 
 -24   7   1      236.98      343.50    172.78 o 
 -23   7   1      636.44      740.33    200.81 o 
 -22   7   1     1174.56     1323.32    193.15 o 
 -21   7   1       12.37      332.07    138.97 o 
 -20   7   1      921.11      975.56    148.36 o 
 -19   7   1     4732.14     4029.26    196.70 o 
 -18   7   1       63.35      -70.99    105.82 o 
 -17   7   1    12700.75    11141.72    303.13 o 
 -16   7   1     4823.80     4906.66    212.63 o 
 -15   7   1     4641.62     4526.74    186.42 o 
 -14   7   1     7629.05     7471.87    220.02 o 
 -13   7   1      126.87        6.18     86.32 o 
 -12   7   1     4170.00     3952.98    159.83 o 
 -11   7   1       38.88      -36.61     78.32 o 
 -10   7   1     9859.32    10113.39    241.63 o 
  -9   7   1     1404.48     1578.49     99.81 o 
  -8   7   1    25301.81    25574.30    386.42 o 
  -7   7   1    10832.44    12579.79    248.94 o 
  -6   7   1    12800.65    14978.34    256.45 o 
  -5   7   1    14281.33    13981.04    257.27 o 
  -4   7   1     6949.62     6447.49    162.96 o 
  -3   7   1     1089.53     1674.00     99.73 o 
  -2   7   1    10392.77    12300.34    287.37 o 
  -1   7   1    10278.42    10882.19    283.22 o 
   0   7   1     1216.50     1106.57    123.38 o 
   1   7   1     9063.91     9623.03    247.13 o 
   2   7   1       23.29        8.81     58.43 o 
   3   7   1     1266.04     1089.22    102.65 o 
   4   7   1      581.84      304.79     72.77 o 
   5   7   1        7.90      -51.64     51.64 o 
   6   7   1      160.68      227.17     64.48 o 
   7   7   1     8429.63     7718.74    191.51 o 
   8   7   1     3983.59     4628.87    212.83 o 
   9   7   1    11518.91    11093.85    226.01 o 
  10   7   1    11974.38    11576.62    269.75 o 
  11   7   1     3494.86     3567.33    162.39 o 
  12   7   1      108.75       25.80     85.89 o 
  13   7   1     1160.74     1277.83    123.62 o 
  14   7   1     9409.37     8821.06    225.06 o 
  15   7   1     4006.96     3537.66    201.61 o 
  16   7   1     1015.01      906.51    117.01 o 
  17   7   1     4388.97     4189.97    182.44 o 
  18   7   1      744.50      656.71    139.95 o 
  19   7   1     1915.31     2031.16    191.09 o 
  20   7   1     2104.43     1565.75    206.14 o 
  21   7   1     2301.95     2151.06    204.67 o 
  22   7   1     6013.42     6255.96    294.52 o 
  23   7   1       68.75        5.40    152.93 o 
  24   7   1      182.12       -1.13    161.73 o 
  25   7   1      429.95      458.08    191.58 o 
  26   7   1      991.77     1174.65    212.66 o 
  27   7   1     1330.71     1133.89    218.79 o 
  28   7   1        2.58      212.10    316.38 o 
  29   7   1     1399.19     1273.99    444.75 o 
 -28   8   1       10.25      388.38    339.55 o 
 -27   8   1     7511.55     6703.49   1077.65 o 
 -26   8   1     2589.08     2877.58    331.34 o 
 -25   8   1     4138.80     4377.49    425.60 o 
 -24   8   1     2581.49     2696.68    243.22 o 
 -23   8   1     5273.86     5652.52    376.70 o 
 -22   8   1     1121.20      853.37    182.28 o 
 -21   8   1     6703.68     5918.83    286.17 o 
 -20   8   1    10628.59    10713.83    332.84 o 
 -19   8   1     2695.32     2919.96    204.20 o 
 -18   8   1    16407.81    15124.50    368.96 o 
 -17   8   1     4965.00     4911.94    230.09 o 
 -16   8   1      352.56      305.96    106.83 o 
 -15   8   1     7624.69     7022.45    218.87 o 
 -14   8   1        2.35      133.83     96.31 o 
 -13   8   1     1427.64     1170.79    117.42 o 
 -12   8   1     7772.08     7580.90    217.68 o 
 -11   8   1     1835.71     1589.22    140.90 o 
 -10   8   1     8758.77     8128.52    226.53 o 
  -9   8   1    27303.61    25914.30    444.85 o 
  -8   8   1      236.65      181.03     81.83 o 
  -7   8   1     1961.17     1758.85     99.18 o 
  -6   8   1    18532.55    18777.95    286.67 o 
  -5   8   1    18219.45    19220.36    300.79 o 
  -4   8   1      295.04      132.59     54.57 o 
  -3   8   1     9643.56    10838.64    248.37 o 
  -2   8   1       39.80      -56.18     65.93 o 
  -1   8   1      324.05      341.39     95.36 o 
   0   8   1    32044.42    35697.67    664.89 o 
   1   8   1    10876.64    12416.14    327.49 o 
   2   8   1    38492.02    41963.44    669.71 o 
   3   8   1    40423.05    45892.43    799.01 o 
   4   8   1        9.20      -29.32     54.85 o 
   5   8   1    36023.13    37616.71    697.54 o 
   6   8   1     2575.91     3424.35    138.99 o 
   7   8   1      763.23      962.08     87.16 o 
   8   8   1       80.06       85.84     65.95 o 
   9   8   1     6184.15     6375.61    206.68 o 
  10   8   1     2015.66     1975.06    135.33 o 
  11   8   1    18531.02    18212.58    444.74 o 
  12   8   1     7707.42     7377.73    256.77 o 
  13   8   1      755.31      550.78    129.39 o 
  14   8   1     6730.82     6657.64    227.73 o 
  15   8   1      152.35      139.98    108.72 o 
  16   8   1       19.97     -106.49    106.83 o 
  17   8   1     2550.57     2257.22    174.38 o 
  18   8   1       84.92       16.76    133.22 o 
  19   8   1     4455.39     4028.90    237.26 o 
  20   8   1     2283.19     1760.25    196.16 o 
  21   8   1      456.58      617.06    172.06 o 
  22   8   1      403.49      445.74    175.29 o 
  23   8   1       63.12       36.52    159.10 o 
  24   8   1     1284.69     1035.26    203.04 o 
  25   8   1     1281.27     1178.59    218.57 o 
  26   8   1       21.19      176.95    252.61 o 
  27   8   1      746.33      588.36    272.19 o 
  28   8   1       28.72     -215.44    278.19 o 
 -27   9   1      239.65      402.14    296.06 o 
 -26   9   1      821.11      813.84    323.11 o 
 -25   9   1        9.12      167.06    286.85 o 
 -24   9   1      218.21      397.38    232.27 o 
 -23   9   1        1.42     -167.70    172.73 o 
 -22   9   1     1324.80      975.50    199.87 o 
 -21   9   1     1163.86     1027.54    191.73 o 
 -20   9   1     3079.35     3138.44    326.86 o 
 -19   9   1     4060.39     3723.66    240.57 o 
 -18   9   1       52.57      238.47    137.92 o 
 -17   9   1     1910.67     2110.91    179.58 o 
 -16   9   1       18.26      -87.43    142.28 o 
 -15   9   1      935.06     1221.68    146.62 o 
 -14   9   1    14323.98    12853.78    361.73 o 
 -13   9   1       90.78      271.55    113.60 o 
 -12   9   1    24307.01    23205.96    534.03 o 
 -11   9   1    16847.05    16902.64    372.60 o 
 -10   9   1      548.34      420.11    101.27 o 
  -9   9   1     2369.77     2591.50    145.17 o 
  -8   9   1     2272.66     2448.13    133.43 o 
  -7   9   1    11261.95    11145.66    275.01 o 
  -6   9   1     7967.93     8936.86    224.23 o 
  -5   9   1      424.97      548.22     71.73 o 
  -4   9   1    24120.86    26527.80    446.97 o 
  -3   9   1    19778.56    22946.20    483.79 o 
  -2   9   1     5403.44     5361.94    200.00 o 
  -1   9   1     8620.11     8967.20    288.93 o 
   0   9   1    18445.86    20995.28    473.37 o 
   1   9   1     9541.90     9641.79    369.84 o 
   2   9   1     3908.82     4611.33    263.44 o 
   3   9   1     5467.92     6044.70    201.84 o 
   4   9   1    35927.14    35655.36    588.74 o 
   5   9   1     7709.50     8379.89    509.90 o 
   6   9   1     3325.44     4003.28    286.19 o 
   7   9   1     3480.67     3931.70    210.63 o 
   8   9   1      304.44      241.57    120.65 o 
   9   9   1    14057.25    14444.47    381.95 o 
  10   9   1     2500.58     2344.83    186.67 o 
  11   9   1     4658.85     4398.53    233.24 o 
  12   9   1    14117.49    13662.56    315.74 o 
  13   9   1      220.41      466.92    113.96 o 
  14   9   1     3897.24     3473.45    201.19 o 
  15   9   1      434.70      281.39    122.17 o 
  16   9   1      319.38      302.77    124.90 o 
  17   9   1       73.00      -93.21    126.34 o 
  18   9   1     4689.89     4194.41    244.07 o 
  19   9   1        9.11      115.49    137.05 o 
  20   9   1     5302.28     5365.60    277.58 o 
  21   9   1       23.53     -151.31    151.31 o 
  22   9   1     2789.35     2711.13    239.62 o 
  23   9   1       90.04      329.03    185.27 o 
  24   9   1     3937.61     4031.80    490.17 o 
  25   9   1      560.78      622.74    271.44 o 
  26   9   1      592.63      500.48    296.34 o 
 -25  10   1     3821.54     3185.44    419.07 o 
 -24  10   1     3849.64     3906.40    655.35 o 
 -23  10   1     1836.65     1835.91    364.93 o 
 -22  10   1     4353.09     4665.28    379.39 o 
 -21  10   1       35.28      227.44    183.60 o 
 -20  10   1      404.09      435.70    171.90 o 
 -19  10   1       27.52      -31.89    160.96 o 
 -18  10   1      526.07      365.45    162.32 o 
 -17  10   1      260.50      112.86    135.86 o 
 -16  10   1    17305.90    16585.18    391.12 o 
 -15  10   1     2160.86     2421.68    183.23 o 
 -14  10   1    13815.38    13730.09    368.03 o 
 -13  10   1    27018.12    26334.76    569.33 o 
 -12  10   1      489.32      475.92    165.15 o 
 -11  10   1     7288.51     7637.67    261.98 o 
 -10  10   1     5511.75     4739.90    250.46 o 
  -9  10   1      242.28      392.86     98.82 o 
  -8  10   1      952.97      648.75    122.59 o 
  -7  10   1     4658.96     4590.75    218.69 o 
  -6  10   1     1510.56     1473.43    209.39 o 
  -5  10   1    21372.33    20853.22    518.09 o 
  -4  10   1     8255.06     9144.75    249.88 o 
  -3  10   1     1560.35     1620.91    159.85 o 
  -2  10   1    30060.55    30793.32    537.12 o 
  -1  10   1    16150.69    17032.37    430.28 o 
   0  10   1      643.04      859.06    175.29 o 
   1  10   1    16310.59    17564.76    522.94 o 
   2  10   1     3120.66     3828.06    283.20 o 
   3  10   1       35.32       90.68    134.47 o 
   4  10   1     7060.47     7378.87    335.27 o 
   5  10   1      602.52     1164.57    222.37 o 
   6  10   1     5795.75     6345.04    325.52 o 
   7  10   1    11979.71    11911.33    380.06 o 
   8  10   1       51.89      -68.73    115.23 o 
   9  10   1     8286.62     9323.70    325.53 o 
  10  10   1    10122.25     8419.55    263.88 o 
  11  10   1      153.66      208.79    153.76 o 
  12  10   1     1681.34     1961.26    162.79 o 
  13  10   1      843.04      765.86    131.38 o 
  14  10   1       47.22      -91.07    109.45 o 
  15  10   1       43.51      -14.66    126.35 o 
  16  10   1       19.45     -121.22    125.36 o 
  17  10   1      570.46      646.39    174.39 o 
  18  10   1      424.31      367.81    157.51 o 
  19  10   1      291.78      233.99    159.51 o 
  20  10   1      154.22     -103.93    149.25 o 
  21  10   1      274.33      168.13    161.52 o 
  22  10   1       10.71      171.39    199.93 o 
  23  10   1       64.68     -159.87    235.39 o 
  24  10   1      193.26      520.33    264.61 o 
  25  10   1       45.68      323.62    301.50 o 
 -23  11   1     3987.14     3859.23    436.88 o 
 -22  11   1     1027.12      489.92    302.76 o 
 -21  11   1     3948.40     3308.89    413.09 o 
 -20  11   1      372.09      112.05    219.06 o 
 -19  11   1      776.58      524.04    240.75 o 
 -18  11   1     1974.11     1544.79    201.04 o 
 -17  11   1      985.40      701.19    199.69 o 
 -16  11   1    11642.73    10432.74    324.44 o 
 -15  11   1    10218.73    10424.23    320.50 o 
 -14  11   1      528.97      455.03    146.10 o 
 -13  11   1     4250.67     4059.98    255.36 o 
 -12  11   1     1171.99     1052.28    152.90 o 
 -11  11   1      247.45      250.13    112.75 o 
 -10  11   1     1919.79     1929.05    209.90 o 
  -9  11   1       11.31        3.39    112.62 o 
  -8  11   1     6252.28     6215.58    252.54 o 
  -7  11   1     5281.58     5293.82    233.31 o 
  -6  11   1      206.17      290.28    122.86 o 
  -5  11   1      739.37      899.58    150.67 o 
  -4  11   1      533.04      560.17    124.24 o 
  -3  11   1     8186.56     8154.05    294.30 o 
  -2  11   1     3973.80     4106.30    270.13 o 
  -1  11   1     2457.48     2386.16    242.48 o 
   0  11   1    10000.52    11195.79    430.83 o 
   1  11   1     8710.55     8307.93    381.91 o 
   2  11   1      358.27      494.98    168.83 o 
   3  11   1      114.90     -103.55    146.67 o 
   4  11   1      489.41      744.35    183.51 o 
   5  11   1     9190.57     8941.70    458.78 o 
   6  11   1    18714.04    18932.84    414.13 o 
   7  11   1     1355.61     1350.13    143.77 o 
   8  11   1    23542.95    23204.05    484.24 o 
   9  11   1       26.45      -13.35    102.69 o 
  10  11   1     4632.88     4961.28    224.58 o 
  11  11   1     1123.86     1325.14    145.14 o 
  12  11   1     3675.72     3518.42    283.55 o 
  13  11   1     4918.57     4685.44    246.73 o 
  14  11   1    14635.29    14317.02    387.43 o 
  15  11   1       46.95      199.47    142.93 o 
  16  11   1     5135.89     5436.62    269.91 o 
  17  11   1      352.49      462.88    180.80 o 
  18  11   1     2096.53     2069.23    220.72 o 
  19  11   1       40.29      -53.36    152.70 o 
  20  11   1     1193.96     1071.40    233.31 o 
  21  11   1        7.44     -120.32    224.11 o 
  22  11   1     3136.06     3246.01    359.76 o 
  23  11   1     2270.03     3238.85    419.28 o 
 -22  12   1       27.23       -6.31    313.71 o 
 -21  12   1       72.16     -150.23    346.08 o 
 -20  12   1       17.13      212.16    276.32 o 
 -19  12   1      437.46      601.05    392.37 o 
 -18  12   1     1822.04     1779.11    264.13 o 
 -17  12   1     1690.03     1513.58    265.29 o 
 -16  12   1     1225.65      943.12    199.06 o 
 -15  12   1     5739.72     6139.79    289.35 o 
 -14  12   1     3443.61     3231.53    265.70 o 
 -13  12   1      989.21      779.81    167.51 o 
 -12  12   1     2121.31     1912.44    205.94 o 
 -11  12   1      246.96      126.07    187.77 o 
 -10  12   1       15.59      179.60    139.36 o 
  -9  12   1     3822.42     3509.52    220.68 o 
  -8  12   1     1985.41     2303.91    245.78 o 
  -7  12   1     5395.98     5341.26    323.91 o 
  -6  12   1    10043.64     9162.60    325.01 o 
  -5  12   1      559.70      490.12    147.48 o 
  -4  12   1     1482.76     1543.46    193.19 o 
  -3  12   1      168.59      175.29    118.72 o 
  -2  12   1     1405.99     1499.69    231.28 o 
  -1  12   1      567.80      697.48    200.58 o 
   0  12   1     1840.87     2115.88    312.24 o 
   1  12   1     1377.01     1845.12    249.76 o 
   2  12   1      815.12      654.43    197.57 o 
   3  12   1     7942.84     8270.32    461.65 o 
   4  12   1     4623.18     5454.02    352.09 o 
   5  12   1        0.64     -169.77    171.94 o 
   6  12   1     4702.13     4498.81    243.46 o 
   7  12   1      401.26      333.98    122.32 o 
   8  12   1       29.70      234.28    125.54 o 
   9  12   1      261.91      258.66    133.55 o 
  10  12   1     2867.82     2898.07    176.31 o 
  11  12   1      614.53      391.66    127.39 o 
  12  12   1    14299.07    13740.56    365.49 o 
  13  12   1     6054.63     6079.79    275.02 o 
  14  12   1       50.67       13.24    141.37 o 
  15  12   1    11553.45    10718.67    394.72 o 
  16  12   1     2325.47     1944.32    287.71 o 
  17  12   1     1243.89     1270.75    325.46 o 
  18  12   1       22.08     -227.03    227.03 o 
  19  12   1      443.85      586.53    245.56 o 
  20  12   1      314.31      270.01    282.56 o 
  21  12   1     3416.80     3022.16    402.06 o 
 -19  13   1     1978.12     1667.71    386.33 o 
 -18  13   1     3288.42     3822.58    825.29 o 
 -17  13   1     5913.60     6736.58    628.60 o 
 -16  13   1       26.63       58.43    356.83 o 
 -15  13   1     2545.36     2028.30    336.33 o 
 -14  13   1      634.13      447.86    225.52 o 
 -13  13   1      109.44       40.90    144.58 o 
 -12  13   1     1708.77     1606.40    197.29 o 
 -11  13   1      400.63      443.53    163.42 o 
 -10  13   1     2160.80     2317.26    207.78 o 
  -9  13   1      260.23      245.30    152.59 o 
  -8  13   1      405.85      245.30    144.97 o 
  -7  13   1      601.27      381.53    157.16 o 
  -6  13   1      973.20     1377.27    181.23 o 
  -5  13   1      710.77      848.74    175.75 o 
  -4  13   1     1563.98     1337.86    190.47 o 
  -3  13   1      669.44      536.98    208.76 o 
  -2  13   1       40.85       40.41    180.29 o 
  -1  13   1     2564.76     2942.56    295.67 o 
   0  13   1     3549.41     4076.71    333.27 o 
   1  13   1      130.00       99.99    189.12 o 
   2  13   1     6520.58     6286.46    339.48 o 
   3  13   1     6118.28     6801.38    349.04 o 
   4  13   1      609.94      617.46    216.88 o 
   5  13   1      415.31      437.03    192.53 o 
   6  13   1      650.81      413.85    135.24 o 
   7  13   1     3665.63     3816.86    223.89 o 
   8  13   1     7014.27     7454.63    386.39 o 
   9  13   1      724.59     1087.71    287.30 o 
  10  13   1    18953.30    18569.01    435.76 o 
  11  13   1     3709.76     3470.37    316.71 o 
  12  13   1     1238.39     1038.92    177.57 o 
  13  13   1      669.56      791.43    169.72 o 
  14  13   1      301.61      283.41    172.40 o 
  15  13   1     2387.42     2164.01    240.64 o 
  16  13   1     1730.45     1619.65    466.90 o 
  17  13   1     1318.00     1416.08    283.27 o 
  18  13   1     7269.78     7559.55    964.81 o 
  19  13   1     1999.87     2489.07    364.49 o 
 -16  14   1     1742.22     1018.61    348.31 o 
 -15  14   1      112.50      757.10    355.07 o 
 -14  14   1       23.98      143.00    247.83 o 
 -13  14   1      127.72      162.19    253.16 o 
 -12  14   1       17.64       40.12    215.67 o 
 -11  14   1     4339.28     3925.74    420.27 o 
 -10  14   1     2899.82     2962.45    298.36 o 
  -9  14   1     2156.05     2207.85    217.06 o 
  -8  14   1     7845.23     6887.36    339.91 o 
  -7  14   1       53.68       12.82    139.38 o 
  -6  14   1     3487.80     3387.16    305.83 o 
  -5  14   1       41.07     -195.62    195.62 o 
  -4  14   1     1808.88     2133.02    353.38 o 
  -3  14   1      332.14      581.08    282.10 o 
  -2  14   1      146.77      185.60    202.21 o 
  -1  14   1       52.67      -13.41    168.58 o 
   0  14   1     2442.98     2216.88    256.39 o 
   1  14   1      686.62      766.15    205.22 o 
   2  14   1       42.80      178.93    174.16 o 
   3  14   1       68.92     -158.17    192.96 o 
   4  14   1        0.68     -192.07    192.07 o 
   5  14   1     2008.64     1971.83    185.51 o 
   6  14   1     4046.71     4157.79    226.27 o 
   7  14   1      379.12      212.58    140.44 o 
   8  14   1    12331.84    12419.98    360.33 o 
   9  14   1     4955.92     4559.05    262.61 o 
  10  14   1     1726.30     1971.59    211.32 o 
  11  14   1     7950.91     7846.34    408.67 o 
  12  14   1     1392.88      586.83    266.87 o 
  13  14   1      201.75      501.58    229.41 o 
  14  14   1      791.29      602.76    317.71 o 
  15  14   1     2438.26     2026.43    365.12 o 
  16  14   1     2502.65     2044.00    695.33 o 
 -12  15   1      304.49      143.73    330.39 o 
 -11  15   1       14.41      167.31    333.39 o 
 -10  15   1      327.90        2.11    339.97 o 
  -9  15   1      609.72     1389.78    378.78 o 
  -8  15   1      859.08      741.18    271.31 o 
  -7  15   1      108.73     -254.91    254.91 o 
  -6  15   1     1053.11     1178.31    335.28 o 
  -5  15   1       56.88       33.51    200.32 o 
  -4  15   1      673.35      849.11    260.97 o 
  -3  15   1      673.78      490.58    235.15 o 
  -2  15   1     4773.37     5187.74    435.52 o 
  -1  15   1        2.64     -118.55    205.37 o 
   0  15   1     2145.46     2682.82    327.84 o 
   1  15   1       26.14     -132.69    181.85 o 
   2  15   1      399.60      301.99    224.08 o 
   3  15   1       33.17     -210.05    210.05 o 
   4  15   1      901.19     1002.68    214.32 o 
   5  15   1      229.95      178.73    151.21 o 
   6  15   1     2163.19     2579.97    266.85 o 
   7  15   1     1553.17     1757.85    270.25 o 
   8  15   1      222.74      223.51    241.69 o 
   9  15   1     2463.44     2088.79    448.48 o 
  10  15   1      327.27      120.12    289.81 o 
  11  15   1        3.26      263.71    285.77 o 
  12  15   1      247.92      341.16    299.63 o 
  -6  16   1     4407.76     5564.20    655.83 o 
  -5  16   1       25.24      142.46    279.76 o 
  -4  16   1      502.57      665.40    305.20 o 
  -3  16   1      178.33       70.55    263.52 o 
  -2  16   1      371.27      511.50    245.63 o 
  -1  16   1     2513.01     1929.18    314.33 o 
   0  16   1      774.58      547.32    249.80 o 
   1  16   1      453.05      317.02    291.02 o 
   2  16   1      526.17     1067.50    331.05 o 
   3  16   1      468.52      241.68    248.72 o 
   4  16   1      717.40     1088.10    291.22 o 
   5  16   1      329.32      434.89    291.90 o 
   6  16   1     2612.71     2504.13    402.92 o 
 -32   0   2       64.94     -223.79    311.41 o 
 -31   0   2       55.81      455.32    321.50 o 
 -30   0   2        0.86      686.77    331.68 o 
 -29   0   2     3233.01     3956.32    452.06 o 
 -28   0   2     1008.96      997.05    314.42 o 
 -27   0   2     3380.26     3872.16    563.48 o 
 -26   0   2     9111.70     9097.91    570.96 o 
 -25   0   2      100.76      456.74    336.81 o 
 -24   0   2    12950.16    12787.66    621.19 o 
 -23   0   2      332.35      157.23    226.75 o 
 -22   0   2     2716.65     2182.81    305.90 o 
 -21   0   2       15.39      153.19    190.35 o 
 -20   0   2     4822.63     5185.50    253.27 o 
 -19   0   2     1053.34     1262.80    148.68 o 
 -18   0   2    38733.43    40492.59    678.88 o 
 -17   0   2    12650.44    13854.14    319.11 o 
 -16   0   2    11074.40    12753.52    297.74 o 
 -15   0   2   144097.81   143632.11   1989.65 o 
 -14   0   2     3919.89     5845.67    206.16 o 
 -13   0   2    29734.93    33052.77    539.77 o 
 -12   0   2     2717.32     4156.81    169.39 o 
 -11   0   2    15411.79    18052.13    329.93 o 
 -10   0   2   103820.83    98519.52   1363.43 o 
  -9   0   2    15891.14    16502.96    294.81 o 
  -8   0   2   222365.06   219631.52   3240.44 o 
  -7   0   2    33233.71    31128.32    522.44 o 
  -6   0   2    13955.43    13727.55    309.07 o 
  -5   0   2    13099.00    15744.55    285.98 o 
  -4   0   2    31989.89    23115.23    379.19 o 
  -3   0   2    83919.17   112900.88   1667.29 o 
  -2   0   2   236498.11   175406.81   3665.16 o 
   1   0   2    56757.09    25590.01   1652.91 o 
   2   0   2      453.13     1143.74     48.14 o 
   3   0   2     7141.11    13759.88    242.77 o 
   4   0   2    10834.30    13302.41    286.57 o 
   5   0   2       54.81      207.59    100.49 o 
   6   0   2    79046.48    79456.06   1440.46 o 
   7   0   2    14826.10    14415.13    520.81 o 
   8   0   2    55034.53    54724.24   2524.39 o 
   9   0   2    52050.18    50064.05    952.50 o 
  10   0   2    15431.01    13171.34    349.14 o 
  11   0   2     6516.72     7425.23    279.55 o 
  12   0   2      699.07     1094.72    132.24 o 
  13   0   2     8259.06     6173.80    296.53 o 
  14   0   2     2281.51     1763.51    122.74 o 
  15   0   2     4908.13     5248.81    235.91 o 
  16   0   2      119.53      172.26     92.37 o 
  17   0   2     3010.30     2841.30    300.16 o 
  18   0   2       26.16      -96.61     96.61 o 
  19   0   2     1508.47     1440.04    152.22 o 
  20   0   2      176.28      375.80    127.35 o 
  21   0   2     1594.38     1532.00    165.53 o 
  22   0   2     1489.45     1518.23    196.31 o 
  23   0   2     3468.17     3271.01    425.15 o 
  24   0   2     1554.28     1878.63    267.57 o 
  25   0   2    12821.96    13105.46    533.69 o 
  26   0   2     5028.84     6018.24    492.82 o 
  27   0   2     5509.42     6427.55   1620.03 o 
  28   0   2     5824.96     6439.78    537.69 o 
  29   0   2     1370.67     2202.16    408.18 o 
  30   0   2      921.16     1299.46    376.87 o 
  31   0   2      338.01      569.84    346.61 o 
  32   0   2      418.87      622.58    475.53 o 
 -32   1   2       73.18      301.85    225.90 o 
 -31   1   2        3.43       89.39    216.47 o 
 -30   1   2       29.33        7.44    209.68 o 
 -29   1   2      723.58      772.40    235.04 o 
 -28   1   2      705.13     1437.84    246.94 o 
 -27   1   2      402.79      413.19    200.83 o 
 -26   1   2      168.17      469.57    190.84 o 
 -25   1   2      739.75     1058.16    291.46 o 
 -24   1   2      653.22      465.09    179.38 o 
 -23   1   2       85.62      -78.60    144.06 o 
 -22   1   2     2374.47     2452.08    222.26 o 
 -21   1   2      182.71      206.42     97.16 o 
 -20   1   2     1028.72      705.86    110.16 o 
 -19   1   2     3581.25     3883.00    165.86 o 
 -18   1   2       62.66      181.23     74.07 o 
 -17   1   2    24709.09    23140.91    336.33 o 
 -16   1   2    18483.76    17775.50    277.61 o 
 -15   1   2       96.28      131.83     61.31 o 
 -14   1   2     8132.82     6824.36    153.10 o 
 -13   1   2     9028.94     9666.54    166.47 o 
 -12   1   2     4676.64     3714.82    100.92 o 
 -11   1   2     4037.38     4441.25     97.84 o 
 -10   1   2      869.07     1297.36     57.69 o 
  -9   1   2    37873.77    33716.65    411.86 o 
  -8   1   2    69999.11    68921.56    726.45 o 
  -7   1   2      427.63     1368.03     50.90 o 
  -6   1   2   108133.74   129956.97   1239.45 o 
  -5   1   2    20056.79    13937.91    188.18 o 
  -4   1   2    13594.88    25135.68    294.66 o 
  -3   1   2       52.70     1666.64     45.66 o 
  -2   1   2     7982.76     2894.52     62.34 o 
  -1   1   2    44269.34    65002.26    892.64 o 
   0   1   2    64739.00    66340.39    767.87 o 
   1   1   2     3593.30     4531.47     82.39 o 
   2   1   2    40383.15    37857.26    378.68 o 
   3   1   2     6111.84     8409.50    106.17 o 
   4   1   2      195.33       -6.67     37.34 o 
   5   1   2     9762.08    11343.83    208.14 o 
   6   1   2    24892.20    25740.19    314.26 o 
   7   1   2     1444.85     1726.93     68.30 o 
   8   1   2       59.18      202.80     46.65 o 
   9   1   2     1195.41     2212.53    110.02 o 
  10   1   2     2295.85     2940.68    122.64 o 
  11   1   2     3349.23     2627.68     98.73 o 
  12   1   2     5328.94     5860.54    137.18 o 
  13   1   2     6416.42     6400.97    150.07 o 
  14   1   2     1655.25     1682.28     92.83 o 
  15   1   2     1778.96     2076.62    118.47 o 
  16   1   2       25.13       -2.01     65.08 o 
  17   1   2      159.39      268.81     70.93 o 
  18   1   2     3633.55     3925.03    160.07 o 
  19   1   2      400.36      152.37     78.96 o 
  20   1   2     1271.71     1260.96    123.18 o 
  21   1   2       40.37       92.35    101.37 o 
  22   1   2      997.85      783.50    124.20 o 
  23   1   2      333.37      363.36    130.14 o 
  24   1   2       82.22      223.47    132.70 o 
  25   1   2       55.79       56.13    157.49 o 
  26   1   2     4130.58     5013.21    293.22 o 
  27   1   2     4384.83     4523.02    289.81 o 
  28   1   2       53.33      608.73    225.07 o 
  29   1   2     3438.63     3670.02    370.44 o 
  30   1   2      728.77      887.74    252.16 o 
  31   1   2        2.93      448.48    246.01 o 
  32   1   2       29.65      170.28    241.58 o 
 -32   2   2      562.59     1013.58    259.79 o 
 -31   2   2      588.24      356.46    233.59 o 
 -30   2   2      816.17      892.14    250.81 o 
 -29   2   2     1783.22     1750.69    267.41 o 
 -28   2   2     6528.26     6166.26    367.11 o 
 -27   2   2      154.65      493.45    226.61 o 
 -26   2   2     2715.80     2908.05    295.09 o 
 -25   2   2      696.44      625.45    198.12 o 
 -24   2   2     2307.59     2419.46    241.41 o 
 -23   2   2      139.47      262.55    116.41 o 
 -22   2   2     6662.02     6782.53    231.77 o 
 -21   2   2      205.31      331.33    109.37 o 
 -20   2   2    18761.85    19244.06    371.75 o 
 -19   2   2    20463.37    19075.08    363.49 o 
 -18   2   2     2082.77     1866.77    130.83 o 
 -17   2   2    22815.19    22462.45    478.16 o 
 -16   2   2     2961.94     3221.45    143.56 o 
 -15   2   2     3850.79     3838.92    144.71 o 
 -14   2   2    10732.11     9858.68    214.16 o 
 -13   2   2    11816.77    11007.40    297.00 o 
 -12   2   2     4139.23     3433.21    112.57 o 
 -11   2   2    10483.58    10534.85    196.65 o 
 -10   2   2     3592.03     3184.85    104.57 o 
  -9   2   2     1333.33     1183.84     57.95 o 
  -8   2   2     8579.15     9230.64    159.41 o 
  -7   2   2     4685.78     4677.90    105.51 o 
  -6   2   2     3537.85     3562.71    122.62 o 
  -5   2   2       20.08      160.17     41.13 o 
  -4   2   2     3094.04     4778.28     97.32 o 
  -3   2   2    34167.87    41468.50    601.04 o 
  -2   2   2       55.20     1080.41     59.47 o 
  -1   2   2    31609.02    45130.58    693.44 o 
   0   2   2       73.23      340.11     28.75 o 
   1   2   2       14.99      785.99     40.24 o 
   2   2   2    57912.96    70518.73    782.77 o 
   3   2   2     4840.54     6250.28    106.70 o 
   4   2   2     8268.63     8208.29    123.16 o 
   5   2   2    26618.44    24942.71    293.59 o 
   6   2   2    18621.86    16248.61    214.63 o 
   7   2   2    10092.54    12058.28    166.80 o 
   8   2   2    55764.45    60643.18    653.67 o 
   9   2   2    16711.03    15674.15    221.22 o 
  10   2   2    23801.38    22341.27    292.48 o 
  11   2   2    44018.48    42204.85    490.12 o 
  12   2   2      970.19      805.61     74.69 o 
  13   2   2    20542.59    19285.67    288.82 o 
  14   2   2      311.31      320.13     67.69 o 
  15   2   2     2262.32     2225.46    108.16 o 
  16   2   2    11757.64    12342.48    221.05 o 
  17   2   2      143.39      205.87     74.47 o 
  18   2   2      167.41      -75.77     75.77 o 
  19   2   2     3791.23     4401.80    163.75 o 
  20   2   2     2935.04     2572.36    150.26 o 
  21   2   2      405.83      368.70    110.29 o 
  22   2   2      428.26      597.79    120.69 o 
  23   2   2     6136.25     6415.27    247.55 o 
  24   2   2     2224.55     1910.39    195.71 o 
  25   2   2      755.57      700.06    175.34 o 
  26   2   2     3414.12     3971.31    388.42 o 
  27   2   2      201.05      691.28    224.50 o 
  28   2   2      135.94      624.91    273.92 o 
  29   2   2     1290.81     1401.58    259.90 o 
  30   2   2     1367.23     1662.56    277.90 o 
  31   2   2     1256.56     1520.77    286.13 o 
 -31   3   2     2455.81     3026.42    376.60 o 
 -30   3   2     4081.93     4116.09    337.58 o 
 -29   3   2      436.14      735.36    228.19 o 
 -28   3   2      559.13      935.31    231.52 o 
 -27   3   2     6987.92     7013.41    585.45 o 
 -26   3   2     3057.66     3472.55    306.00 o 
 -25   3   2      448.96      484.34    192.79 o 
 -24   3   2     3871.55     3801.60    207.23 o 
 -23   3   2       25.66      152.55    108.25 o 
 -22   3   2     1550.52     1710.00    190.43 o 
 -21   3   2    12501.55    11903.04    356.85 o 
 -20   3   2     3164.04     2618.03    173.85 o 
 -19   3   2    16238.41    15514.84    330.36 o 
 -18   3   2     7220.69     7667.29    228.75 o 
 -17   3   2    12267.00    11855.63    248.44 o 
 -16   3   2     1652.07     1567.38    106.72 o 
 -15   3   2    10486.71     9136.33    190.21 o 
 -14   3   2       76.21      132.94     59.52 o 
 -13   3   2    11856.04    10641.27    194.40 o 
 -12   3   2     4303.22     4275.20    131.48 o 
 -11   3   2     6178.68     5891.53    121.52 o 
 -10   3   2     3539.89     3018.51    101.67 o 
  -9   3   2    16495.90    16364.66    241.28 o 
  -8   3   2      273.03      356.13     47.76 o 
  -7   3   2     3305.65     3266.95     99.38 o 
  -6   3   2    17354.82    15901.79    235.99 o 
  -5   3   2    32272.82    33002.54    420.31 o 
  -4   3   2    42420.60    49517.24    724.98 o 
  -3   3   2    13051.75    16643.41    254.69 o 
  -2   3   2      800.63     1001.45     57.96 o 
  -1   3   2     4014.34     3546.07    113.66 o 
   0   3   2     7255.72     6655.69    125.45 o 
   1   3   2    60098.43    65326.79    793.17 o 
   2   3   2    18081.09    24478.45    305.17 o 
   3   3   2     3574.12     6108.99    132.54 o 
   4   3   2   101094.34   100049.23    930.64 o 
   5   3   2     3406.09     3071.12     92.17 o 
   6   3   2     6749.03     8402.79    124.78 o 
   7   3   2     1965.43     2381.55     69.42 o 
   8   3   2     4648.89     5440.12    105.45 o 
   9   3   2    41623.04    40022.86    421.31 o 
  10   3   2     9343.16     7988.57    139.27 o 
  11   3   2        9.94       89.76     48.84 o 
  12   3   2    15242.69    13478.01    220.36 o 
  13   3   2    20936.95    20320.88    294.60 o 
  14   3   2     7629.93     6962.67    166.33 o 
  15   3   2     6585.41     6300.78    165.54 o 
  16   3   2    23657.40    22071.36    358.03 o 
  17   3   2    10981.10    10502.70    225.90 o 
  18   3   2     2090.50     1783.85    119.95 o 
  19   3   2     3238.92     2811.19    142.17 o 
  20   3   2     7238.07     7352.08    208.95 o 
  21   3   2     5432.03     5280.88    188.94 o 
  22   3   2      247.37      241.32    111.34 o 
  23   3   2      339.38      341.23    141.61 o 
  24   3   2     9726.93     9339.73    319.65 o 
  25   3   2     7317.11     8115.70    318.42 o 
  26   3   2      664.91      878.04    199.40 o 
  27   3   2     6755.01     7133.19    533.45 o 
  28   3   2       54.47      402.19    218.63 o 
  29   3   2     2758.51     3117.64    347.27 o 
  30   3   2      956.92     1256.37    265.19 o 
  31   3   2     1525.52     1601.23    291.41 o 
 -31   4   2      218.42      268.59    265.79 o 
 -30   4   2      374.45      241.02    277.79 o 
 -29   4   2     3467.06     3423.21    359.67 o 
 -28   4   2      700.22      799.46    232.51 o 
 -27   4   2        0.43       79.08    204.12 o 
 -26   4   2      221.06      481.43    205.79 o 
 -25   4   2      994.63     1015.42    159.35 o 
 -24   4   2     8914.56     8616.02    288.40 o 
 -23   4   2     8649.81     9576.02    293.65 o 
 -22   4   2     7612.58     8262.88    355.46 o 
 -21   4   2    17697.07    16490.90    362.52 o 
 -20   4   2       22.49      191.95    108.95 o 
 -19   4   2     2046.02     2073.89    152.71 o 
 -18   4   2     1234.84      746.93    118.47 o 
 -17   4   2     2478.02     1658.28    131.97 o 
 -16   4   2       82.10      159.02     85.12 o 
 -15   4   2     4393.38     5371.24    174.27 o 
 -14   4   2     1016.02      581.31     79.58 o 
 -13   4   2    13813.33    12000.55    208.67 o 
 -12   4   2     9666.36    11840.28    206.56 o 
 -11   4   2     4905.46     5360.08    143.62 o 
 -10   4   2    20276.30    18764.97    299.21 o 
  -9   4   2       38.20      119.56     55.40 o 
  -8   4   2    20278.42    19258.12    291.50 o 
  -7   4   2    13662.20    14316.84    229.85 o 
  -6   4   2     1993.26     2820.13     92.09 o 
  -5   4   2    32688.87    29967.86    429.63 o 
  -4   4   2    18697.84    21373.76    355.73 o 
  -3   4   2     6044.98     6145.78    149.72 o 
  -2   4   2     6354.51     6758.64    138.81 o 
  -1   4   2    13083.42    14751.40    217.62 o 
   0   4   2      669.20      796.60     57.03 o 
   1   4   2    44635.23    46311.36    640.05 o 
   2   4   2    13914.43    17907.51    367.47 o 
   3   4   2    61183.02    67601.01    761.69 o 
   4   4   2    50343.48    51263.73    565.86 o 
   5   4   2      119.50      199.75     57.96 o 
   6   4   2   136568.22   143492.38   1393.95 o 
   7   4   2    12233.53    11506.66    161.67 o 
   8   4   2    13840.14    13390.16    182.61 o 
   9   4   2    18768.28    21207.67    258.41 o 
  10   4   2      562.45      422.16     57.71 o 
  11   4   2       60.36      290.02     55.49 o 
  12   4   2    23721.29    20731.21    283.33 o 
  13   4   2     2870.68     3402.51    133.50 o 
  14   4   2    25612.47    27256.05    381.73 o 
  15   4   2    51336.82    47080.87    613.44 o 
  16   4   2      785.18      839.29    104.64 o 
  17   4   2    24742.19    25211.54    378.97 o 
  18   4   2     8977.45     7870.46    229.07 o 
  19   4   2     3143.49     3372.88    160.56 o 
  20   4   2      993.54     1052.53    134.32 o 
  21   4   2      705.56      599.01    128.93 o 
  22   4   2     3687.03     3562.22    198.42 o 
  23   4   2     3547.09     3640.92    207.42 o 
  24   4   2       41.03       23.53    133.84 o 
  25   4   2      317.69      282.47    154.18 o 
  26   4   2     4089.20     4154.89    255.55 o 
  27   4   2     2030.28     2264.34    306.79 o 
  28   4   2       83.40      190.07    218.11 o 
  29   4   2     2672.33     3080.57    322.11 o 
  30   4   2     1394.20     1819.15    346.13 o 
  31   4   2      445.81      895.75    311.05 o 
 -30   5   2     1092.57      973.17    310.85 o 
 -29   5   2      121.25      455.47    279.01 o 
 -28   5   2      210.34     -125.76    236.04 o 
 -27   5   2       14.71      209.06    213.81 o 
 -26   5   2      761.54      890.92    169.20 o 
 -25   5   2     5551.43     5354.63    250.24 o 
 -24   5   2      152.44      411.36    145.19 o 
 -23   5   2     9512.48     9655.85    304.70 o 
 -22   5   2     6156.22     6272.19    248.81 o 
 -21   5   2     3915.79     3995.66    248.28 o 
 -20   5   2     4410.66     3860.06    196.82 o 
 -19   5   2     2612.52     2410.49    163.86 o 
 -18   5   2     1656.11     1912.92    142.27 o 
 -17   5   2     3268.96     3187.19    159.58 o 
 -16   5   2     7807.58     7036.65    207.57 o 
 -15   5   2     7857.11     7561.38    222.42 o 
 -14   5   2    20717.65    19061.63    346.05 o 
 -13   5   2     2255.95     2142.79    123.08 o 
 -12   5   2     8590.65     7359.67    190.19 o 
 -11   5   2      924.81      471.74     75.40 o 
 -10   5   2     2342.85     2983.73    114.78 o 
  -9   5   2      191.06      489.66     66.11 o 
  -8   5   2     5632.99     4714.58    131.22 o 
  -7   5   2     4304.47     3817.97    115.20 o 
  -6   5   2       86.63       66.97     41.33 o 
  -5   5   2     6830.35     7252.60    158.94 o 
  -4   5   2      188.41      297.03     77.93 o 
  -3   5   2     9798.58    11056.13    206.36 o 
  -2   5   2    16225.71    17709.51    263.60 o 
  -1   5   2    16067.26    15649.01    237.91 o 
   0   5   2    11613.83    16288.13    289.30 o 
   1   5   2      435.84      554.39     66.49 o 
   2   5   2     1152.90     1803.77     75.00 o 
   3   5   2    28239.43    27644.54    354.86 o 
   4   5   2      787.94      720.57     51.06 o 
   5   5   2    62156.14    66316.66    826.24 o 
   6   5   2     8381.84     6542.22    152.54 o 
   7   5   2    36447.12    34649.93    453.25 o 
   8   5   2    23825.48    24604.54    323.22 o 
   9   5   2      236.81      -24.38     49.30 o 
  10   5   2     2042.20     1332.41     82.03 o 
  11   5   2     4283.05     3616.99    114.32 o 
  12   5   2      354.02      141.11     67.25 o 
  13   5   2    19421.04    19744.30    319.58 o 
  14   5   2    10507.85     9297.30    214.50 o 
  15   5   2     3013.64     2723.97    173.56 o 
  16   5   2    11989.93    11883.34    259.71 o 
  17   5   2     2700.30     2173.74    148.50 o 
  18   5   2      238.29      217.46    128.73 o 
  19   5   2      148.09       71.62    105.54 o 
  20   5   2     2706.55     2716.83    174.75 o 
  21   5   2     6261.99     5867.32    236.62 o 
  22   5   2      162.50      279.64    132.42 o 
  23   5   2     2746.68     2838.10    197.04 o 
  24   5   2      316.27      536.81    147.23 o 
  25   5   2      812.43      689.77    161.46 o 
  26   5   2      935.11     1331.68    203.32 o 
  27   5   2     1575.86     2128.30    245.24 o 
  28   5   2     2035.14     2780.90    321.99 o 
  29   5   2     3483.03     3771.68    492.33 o 
  30   5   2      717.39      546.14    302.21 o 
 -30   6   2       85.90      713.36    353.94 o 
 -29   6   2       32.59      451.94    415.31 o 
 -28   6   2      555.88      596.26    353.18 o 
 -27   6   2      303.82      419.53    190.56 o 
 -26   6   2      144.79      250.18    164.38 o 
 -25   6   2     1741.31     1749.84    190.26 o 
 -24   6   2      163.75      198.21    162.34 o 
 -23   6   2     1303.91     1703.73    176.15 o 
 -22   6   2     1007.36     1048.49    160.52 o 
 -21   6   2     5512.73     4953.15    230.05 o 
 -20   6   2      129.89      452.99    132.07 o 
 -19   6   2     7271.44     7092.23    235.46 o 
 -18   6   2     1671.89     1989.04    179.59 o 
 -17   6   2     9733.89     9726.67    302.55 o 
 -16   6   2     1828.30     1696.30    138.35 o 
 -15   6   2     4511.47     4929.74    189.03 o 
 -14   6   2     3786.34     4495.28    216.30 o 
 -13   6   2       35.26      -52.78     77.83 o 
 -12   6   2     4741.93     3953.12    160.80 o 
 -11   6   2      683.97      544.26     89.39 o 
 -10   6   2    33058.94    36411.83    511.24 o 
  -9   6   2    13256.01    12342.06    246.65 o 
  -8   6   2    41762.74    39028.98    497.11 o 
  -7   6   2    39327.95    43040.48    571.97 o 
  -6   6   2    19353.05    19823.53    304.92 o 
  -5   6   2    15388.23    15450.38    301.32 o 
  -4   6   2     1600.11     1738.96     84.51 o 
  -3   6   2      766.78      505.43     72.53 o 
  -2   6   2    19372.80    20019.07    301.22 o 
  -1   6   2    12141.47    12487.31    211.53 o 
   0   6   2      698.20      880.60     64.50 o 
   1   6   2    25664.50    27514.30    512.38 o 
   2   6   2    50220.31    54473.30    727.23 o 
   3   6   2     8349.92     8564.44    155.46 o 
   4   6   2    26536.97    30288.95    395.25 o 
   5   6   2      244.81      385.63     67.90 o 
   6   6   2    10717.75    10955.48    191.70 o 
   7   6   2     2675.41     2566.18    118.66 o 
   8   6   2    24085.25    25653.82    361.71 o 
   9   6   2     6705.72     6759.76    160.83 o 
  10   6   2    18874.36    19099.58    299.72 o 
  11   6   2     8508.93     8037.63    182.67 o 
  12   6   2     1092.58     1154.41     92.73 o 
  13   6   2     1418.27     1443.85    105.48 o 
  14   6   2      394.48      481.32    107.55 o 
  15   6   2     2633.82     2659.81    157.76 o 
  16   6   2      392.86      311.30    115.10 o 
  17   6   2     1825.83     1886.93    150.46 o 
  18   6   2      574.04      511.65    118.90 o 
  19   6   2     6357.28     6649.66    240.32 o 
  20   6   2    10084.55     9531.04    287.10 o 
  21   6   2     3284.93     3605.27    229.46 o 
  22   6   2     3305.73     3129.19    234.49 o 
  23   6   2      225.26      -29.57    150.27 o 
  24   6   2       70.63      152.38    156.95 o 
  25   6   2      184.75      -44.91    158.61 o 
  26   6   2      742.56      561.95    190.49 o 
  27   6   2      161.58      102.34    178.22 o 
  28   6   2     1648.78     2068.46    269.33 o 
  29   6   2      728.91     1216.16    281.59 o 
 -29   7   2     2587.93     2345.98    488.80 o 
 -28   7   2      753.94     1172.75    416.45 o 
 -27   7   2      455.55      215.70    207.62 o 
 -26   7   2      934.76      993.95    223.63 o 
 -25   7   2     2297.32     2005.23    315.20 o 
 -24   7   2       15.93      313.36    173.39 o 
 -23   7   2    10905.35    11438.03    342.64 o 
 -22   7   2     2002.73     1732.40    203.70 o 
 -21   7   2     4088.52     3985.47    209.75 o 
 -20   7   2    15695.01    15142.49    377.38 o 
 -19   7   2      120.41       55.58    115.01 o 
 -18   7   2     7613.99     6742.89    229.98 o 
 -17   7   2     4594.75     4510.86    189.49 o 
 -16   7   2     1004.82      985.74    130.96 o 
 -15   7   2      181.68      275.10    103.92 o 
 -14   7   2     3459.87     3784.74    179.60 o 
 -13   7   2     3285.39     2904.49    149.02 o 
 -12   7   2    24826.54    23747.78    426.31 o 
 -11   7   2     1028.87     1341.06    115.68 o 
 -10   7   2    19156.07    20225.02    498.31 o 
  -9   7   2    15124.16    13726.99    258.96 o 
  -8   7   2     4276.08     5251.09    167.86 o 
  -7   7   2      288.68      240.39     58.95 o 
  -6   7   2    12650.68    12516.82    229.44 o 
  -5   7   2     8219.59     8685.39    183.38 o 
  -4   7   2      230.66      183.81     52.71 o 
  -3   7   2    15342.61    16613.57    290.45 o 
  -2   7   2       98.74      -39.31     45.38 o 
  -1   7   2     3136.36     3713.76    126.53 o 
   0   7   2    17551.19    20247.66    361.35 o 
   1   7   2     8224.27     8980.77    258.19 o 
   2   7   2    19582.88    23445.29    474.97 o 
   3   7   2    83508.84    91328.06   1074.46 o 
   4   7   2     1343.70     1625.02     94.47 o 
   5   7   2    72048.47    74619.70   1004.16 o 
   6   7   2    10519.24     9896.13    201.59 o 
   7   7   2    22360.96    21974.29    346.15 o 
   8   7   2    24105.33    23985.17    416.04 o 
   9   7   2    16823.60    17199.42    285.01 o 
  10   7   2     2091.07     2110.51    107.38 o 
  11   7   2    14149.67    13060.04    247.05 o 
  12   7   2      851.60      468.49     99.83 o 
  13   7   2    12365.80    11968.97    277.27 o 
  14   7   2    11199.69    11090.94    415.70 o 
  15   7   2    20834.74    20290.26    466.44 o 
  16   7   2    13346.67    12528.88    347.96 o 
  17   7   2      100.79      -71.78    107.04 o 
  18   7   2     6222.83     5749.62    254.56 o 
  19   7   2      638.70      553.82    155.12 o 
  20   7   2      114.58      242.43    148.00 o 
  21   7   2      253.57      207.16    152.53 o 
  22   7   2      616.03      600.08    171.84 o 
  23   7   2        4.96       58.56    154.89 o 
  24   7   2      411.57      317.89    186.42 o 
  25   7   2       28.56       56.81    171.43 o 
  26   7   2      384.59      495.04    238.14 o 
  27   7   2     1029.90      950.43    216.09 o 
  28   7   2     1238.76     1196.90    388.03 o 
  29   7   2       30.11      245.79    244.19 o 
 -28   8   2        0.00      234.81    293.96 o 
 -27   8   2      361.11      589.19    317.65 o 
 -26   8   2       69.62      185.74    201.37 o 
 -25   8   2      390.99      402.55    208.96 o 
 -24   8   2      838.84      875.26    215.16 o 
 -23   8   2       21.20      -30.32    235.04 o 
 -22   8   2     1264.76     1369.85    197.67 o 
 -21   8   2      442.09      227.52    151.98 o 
 -20   8   2       26.88      261.86    144.38 o 
 -19   8   2     1018.30     1027.28    164.52 o 
 -18   8   2      340.56      445.37    125.96 o 
 -17   8   2      854.23      861.64    130.41 o 
 -16   8   2     1390.72     1493.33    226.45 o 
 -15   8   2     8101.60     7573.03    239.33 o 
 -14   8   2    17908.48    17200.16    347.72 o 
 -13   8   2     1738.04     1845.39    159.35 o 
 -12   8   2     9508.34     9567.19    257.75 o 
 -11   8   2    23445.70    22755.82    419.09 o 
 -10   8   2      803.63      578.33    102.08 o 
  -9   8   2     4869.94     5181.24    182.39 o 
  -8   8   2      134.86       53.10     65.11 o 
  -7   8   2      964.68     1340.92     86.30 o 
  -6   8   2    36544.15    35866.23    496.97 o 
  -5   8   2     9561.52    11050.27    211.68 o 
  -4   8   2    38479.63    40260.29    521.77 o 
  -3   8   2    22525.25    23697.54    368.87 o 
  -2   8   2      284.47      186.41    135.38 o 
  -1   8   2    17393.06    18356.52    318.05 o 
   0   8   2    10982.66    12201.33    326.05 o 
   1   8   2     3202.02     3617.61    185.67 o 
   2   8   2     9005.25     8730.40    304.33 o 
   3   8   2       48.46      167.77     74.80 o 
   4   8   2    14091.25    14179.02    307.06 o 
   5   8   2     8078.27     8344.96    192.66 o 
   6   8   2       12.90        2.16     55.92 o 
   7   8   2     1942.02     2328.80    149.77 o 
   8   8   2     3518.94     3664.46    152.46 o 
   9   8   2     1362.40     1370.91    136.66 o 
  10   8   2     2299.64     2336.92    162.06 o 
  11   8   2     3402.27     3842.35    223.05 o 
  12   8   2     1040.12      937.46    195.47 o 
  13   8   2     4342.69     4262.16    212.74 o 
  14   8   2     6902.50     7549.69    377.32 o 
  15   8   2      168.46      416.57    139.12 o 
  16   8   2     1487.53      985.02    148.95 o 
  17   8   2        9.45        8.03    122.42 o 
  18   8   2      776.82      691.31    156.42 o 
  19   8   2     1843.19     2023.14    198.66 o 
  20   8   2     1188.32      698.73    167.55 o 
  21   8   2      755.03      580.48    190.32 o 
  22   8   2     4607.81     4818.96    280.76 o 
  23   8   2        3.05      231.34    171.35 o 
  24   8   2     3988.69     3877.64    272.17 o 
  25   8   2     1496.17     2098.14    239.41 o 
  26   8   2        2.32     -147.36    202.08 o 
  27   8   2        6.16      -14.21    259.13 o 
  28   8   2        6.41      422.85    423.29 o 
 -27   9   2     3572.87     3497.89    440.37 o 
 -26   9   2      618.51      647.89    327.24 o 
 -25   9   2     3784.45     4059.76    451.77 o 
 -24   9   2     2173.63     2081.90    261.43 o 
 -23   9   2      294.93      139.88    191.46 o 
 -22   9   2      799.37      656.25    206.92 o 
 -21   9   2      158.95      107.73    179.10 o 
 -20   9   2     3830.48     3456.58    227.02 o 
 -19   9   2        3.90      -68.99    134.74 o 
 -18   9   2     2942.25     2675.35    199.85 o 
 -17   9   2       85.55       73.92    127.49 o 
 -16   9   2    15247.24    14579.88    380.17 o 
 -15   9   2     4206.87     4011.26    216.59 o 
 -14   9   2     5892.32     5504.92    245.18 o 
 -13   9   2     5433.34     5737.48    252.26 o 
 -12   9   2       81.31      100.42    104.69 o 
 -11   9   2     3702.62     3215.71    167.31 o 
 -10   9   2      233.15      270.99     92.61 o 
  -9   9   2       55.95      149.48     70.21 o 
  -8   9   2       67.44       67.96     74.09 o 
  -7   9   2      416.51      325.60     81.70 o 
  -6   9   2     4199.31     4663.63    147.47 o 
  -5   9   2     4320.79     4642.90    156.35 o 
  -4   9   2    37198.64    39397.39    560.66 o 
  -3   9   2      169.56      194.61     75.84 o 
  -2   9   2    39916.61    42908.46    625.58 o 
  -1   9   2    11056.02    11712.92    275.85 o 
   0   9   2    29632.17    33485.71    656.29 o 
   1   9   2    21775.77    23425.54    512.49 o 
   2   9   2     2841.19     3562.24    200.08 o 
   3   9   2     5798.84     6152.17    298.15 o 
   4   9   2     4264.88     4742.29    237.69 o 
   5   9   2    12169.70    12338.31    410.53 o 
   6   9   2     1404.88     1535.47    146.40 o 
   7   9   2    10465.57    11165.55    336.06 o 
   8   9   2     4069.59     3873.56    327.40 o 
   9   9   2    15178.37    14056.41    352.27 o 
  10   9   2    11113.52    11619.03    320.14 o 
  11   9   2    13050.07    13865.15    356.34 o 
  12   9   2    16019.36    14398.41    381.34 o 
  13   9   2     3519.27     3661.33    208.84 o 
  14   9   2     8471.65     8052.27    381.39 o 
  15   9   2     2142.92     2098.85    179.65 o 
  16   9   2     3619.28     3656.99    220.10 o 
  17   9   2      755.12      952.49    162.27 o 
  18   9   2     5891.57     5148.41    261.61 o 
  19   9   2       59.42       54.34    144.75 o 
  20   9   2     2631.31     1920.48    207.80 o 
  21   9   2      993.67      918.44    186.32 o 
  22   9   2      425.38      335.81    173.66 o 
  23   9   2     2301.92     2157.24    232.91 o 
  24   9   2      460.93     1107.82    249.63 o 
  25   9   2      305.22      680.73    269.15 o 
  26   9   2      933.00     1175.35    293.96 o 
 -25  10   2      793.55      857.45    339.24 o 
 -24  10   2      427.21      561.74    311.92 o 
 -23  10   2     1976.88     1595.48    361.29 o 
 -22  10   2     1698.21     2070.17    298.61 o 
 -21  10   2     3433.24     3554.64    290.03 o 
 -20  10   2      621.48      395.42    192.15 o 
 -19  10   2     3279.38     3092.23    260.95 o 
 -18  10   2       14.22        2.70    137.12 o 
 -17  10   2     1264.27     1172.42    169.52 o 
 -16  10   2      124.35      107.41    155.65 o 
 -15  10   2        0.71      -21.58    128.71 o 
 -14  10   2      743.69      664.62    153.89 o 
 -13  10   2       98.34      108.28    123.65 o 
 -12  10   2     1887.26     1710.67    173.11 o 
 -11  10   2     2254.02     2609.42    221.57 o 
 -10  10   2      127.07       22.84    103.01 o 
  -9  10   2       13.17      -49.16     99.07 o 
  -8  10   2       34.46       60.34    103.56 o 
  -7  10   2       10.10       36.09     87.43 o 
  -6  10   2      401.69      484.12    106.04 o 
  -5  10   2        5.05      -34.61     85.29 o 
  -4  10   2    10167.78    11020.46    255.09 o 
  -3  10   2     1572.21     1800.94    133.18 o 
  -2  10   2      625.04      672.89    104.64 o 
  -1  10   2      510.33      782.49    135.69 o 
   0  10   2     2066.34     2547.91    187.29 o 
   1  10   2     1220.69     1520.68    160.26 o 
   2  10   2     7710.66     7306.75    335.57 o 
   3  10   2      371.65       83.85    129.46 o 
   4  10   2     6703.29     7229.37    298.01 o 
   5  10   2     1716.02     1611.09    204.93 o 
   6  10   2     8057.43     7997.27    315.50 o 
   7  10   2      156.86       -3.39    111.11 o 
   8  10   2     2456.82     2186.19    186.45 o 
   9  10   2       54.75       88.51    156.04 o 
  10  10   2     3727.25     3604.98    288.94 o 
  11  10   2      113.43      143.52    127.33 o 
  12  10   2     7899.82     7884.79    292.43 o 
  13  10   2       12.12       99.80    130.03 o 
  14  10   2     4287.57     4282.21    225.11 o 
  15  10   2     2956.66     2929.64    207.11 o 
  16  10   2     1625.98     1610.66    238.89 o 
  17  10   2     4492.66     4574.18    296.69 o 
  18  10   2     4072.11     4517.66    464.71 o 
  19  10   2      681.32      707.64    174.93 o 
  20  10   2     1786.11     2316.72    222.23 o 
  21  10   2      298.21      293.66    174.72 o 
  22  10   2     3117.49     3228.17    327.93 o 
  23  10   2      759.89     1125.12    283.18 o 
  24  10   2     2206.80     2394.06    336.05 o 
  25  10   2      814.52     1087.73    295.27 o 
 -23  11   2      707.12      414.51    300.31 o 
 -22  11   2        9.30      233.16    327.54 o 
 -21  11   2        1.37     -161.08    286.23 o 
 -20  11   2      223.11       57.32    209.15 o 
 -19  11   2     1216.34      903.04    206.36 o 
 -18  11   2     2205.35     1992.23    290.13 o 
 -17  11   2      558.68      797.65    180.73 o 
 -16  11   2    10204.42     8972.01    308.43 o 
 -15  11   2     4017.68     4165.42    244.56 o 
 -14  11   2     3172.06     2770.00    254.90 o 
 -13  11   2    12091.18    12176.39    351.16 o 
 -12  11   2       32.94       11.97    101.36 o 
 -11  11   2     3742.99     3144.09    220.76 o 
 -10  11   2      138.09      346.20    134.47 o 
  -9  11   2      106.94      -89.02    114.52 o 
  -8  11   2      625.60      715.72    134.21 o 
  -7  11   2     8402.54     7787.58    317.79 o 
  -6  11   2      171.78      172.83    134.54 o 
  -5  11   2     9548.13    10109.56    442.58 o 
  -4  11   2    12066.29    12932.50    362.05 o 
  -3  11   2      461.85      234.31    115.33 o 
  -2  11   2    11972.92    12560.98    455.94 o 
  -1  11   2     2309.62     2606.71    250.97 o 
   0  11   2     1696.99     2014.28    226.72 o 
   1  11   2    14881.69    15244.77    504.90 o 
   2  11   2      127.69       59.64    134.95 o 
   3  11   2        5.25       26.92    133.38 o 
   4  11   2     1570.99     1980.16    236.25 o 
   5  11   2      722.70      443.23    181.49 o 
   6  11   2     5292.31     5018.43    284.45 o 
   7  11   2     6719.53     7661.62    336.79 o 
   8  11   2       72.57       18.93    135.12 o 
   9  11   2    11090.55    10441.22    314.39 o 
  10  11   2     6118.59     6042.22    274.11 o 
  11  11   2     1260.45     1539.21    148.63 o 
  12  11   2    10758.24    10264.59    298.51 o 
  13  11   2     1464.51     1512.31    173.88 o 
  14  11   2      457.62      440.38    148.04 o 
  15  11   2      874.45      850.73    166.14 o 
  16  11   2      275.77      139.58    140.55 o 
  17  11   2      811.92      587.92    168.93 o 
  18  11   2      832.13      720.36    180.07 o 
  19  11   2      349.00      309.51    192.38 o 
  20  11   2     1588.08     1734.48    400.22 o 
  21  11   2     3961.29     3802.40    357.55 o 
  22  11   2       14.64      463.11    266.49 o 
  23  11   2     3421.11     3742.66    430.36 o 
 -21  12   2      615.29      186.54    271.96 o 
 -20  12   2      203.49     -163.95    236.57 o 
 -19  12   2      392.51      307.14    279.03 o 
 -18  12   2     2814.50     2583.36    309.60 o 
 -17  12   2     3057.16     2750.66    309.37 o 
 -16  12   2      904.39      870.96    213.58 o 
 -15  12   2     5217.83     4662.86    406.34 o 
 -14  12   2     2427.48     2528.30    232.88 o 
 -13  12   2        3.86      160.38    147.82 o 
 -12  12   2     1148.98      889.71    182.13 o 
 -11  12   2     2997.43     2678.96    309.60 o 
 -10  12   2     1327.40     1088.33    194.67 o 
  -9  12   2       93.09      184.70    175.15 o 
  -8  12   2     3261.80     3016.22    226.58 o 
  -7  12   2     3779.54     3963.54    276.94 o 
  -6  12   2     1594.73     1641.79    200.53 o 
  -5  12   2       54.49       66.73    137.06 o 
  -4  12   2      371.61      638.39    145.58 o 
  -3  12   2     2794.45     2815.66    428.34 o 
  -2  12   2     4417.56     4922.78    335.10 o 
  -1  12   2      525.71      608.78    200.24 o 
   0  12   2    19747.91    19181.29    529.24 o 
   1  12   2     7979.52     8407.40    360.09 o 
   2  12   2     6867.17     7553.81    347.29 o 
   3  12   2     2251.26     1688.61    283.19 o 
   4  12   2     3452.04     3376.63    293.29 o 
   5  12   2     1265.84     1533.54    247.45 o 
   6  12   2    21382.34    21198.62    569.37 o 
   7  12   2        3.15      -48.00    143.30 o 
   8  12   2    23552.79    23274.58    467.40 o 
   9  12   2      515.89      695.53    133.94 o 
  10  12   2    16358.47    15892.60    383.99 o 
  11  12   2     4263.15     4485.64    250.00 o 
  12  12   2     2411.71     2470.31    192.06 o 
  13  12   2      744.43      533.19    150.79 o 
  14  12   2      439.36      356.07    153.66 o 
  15  12   2       13.06      121.88    146.52 o 
  16  12   2     1439.38     1918.42    208.91 o 
  17  12   2      266.47       -0.50    185.12 o 
  18  12   2     3312.13     2729.24    447.41 o 
  19  12   2     3979.08     4067.19    395.68 o 
  20  12   2      621.56      258.29    298.04 o 
  21  12   2     3706.19     4287.95    569.75 o 
 -19  13   2       69.00      262.04    408.97 o 
 -18  13   2      358.00      479.09    301.37 o 
 -17  13   2      411.44      702.35    321.11 o 
 -16  13   2      247.86     -234.44    267.25 o 
 -15  13   2       36.69       28.80    205.49 o 
 -14  13   2      372.33      464.66    233.68 o 
 -13  13   2       84.61      -39.43    170.87 o 
 -12  13   2      971.89     1081.56    212.80 o 
 -11  13   2     1595.40     1186.44    189.41 o 
 -10  13   2      209.37      187.11    147.60 o 
  -9  13   2     8731.32     8609.34    354.65 o 
  -8  13   2     2738.59     2932.05    237.50 o 
  -7  13   2     2742.92     2887.25    231.63 o 
  -6  13   2     2031.54     2084.62    305.80 o 
  -5  13   2       73.58        9.33    233.50 o 
  -4  13   2       49.99      214.75    238.30 o 
  -3  13   2      727.83      690.75    219.25 o 
  -2  13   2        6.87     -125.42    157.86 o 
  -1  13   2     2784.05     2893.26    260.09 o 
   0  13   2      921.08      771.90    216.19 o 
   1  13   2        6.44     -104.91    154.94 o 
   2  13   2     4370.81     5214.60    318.77 o 
   3  13   2     1166.20     1237.82    313.57 o 
   4  13   2       89.44       68.79    200.82 o 
   5  13   2       16.40       56.66    156.20 o 
   6  13   2      154.87      206.61    162.29 o 
   7  13   2     1223.38     1041.22    146.39 o 
   8  13   2       15.16       72.93    122.91 o 
   9  13   2      811.71      650.61    146.03 o 
  10  13   2      537.48      314.07    153.06 o 
  11  13   2      917.85      828.65    167.62 o 
  12  13   2      316.21      217.86    152.95 o 
  13  13   2     1585.11     1536.34    196.07 o 
  14  13   2      241.62      411.40    178.88 o 
  15  13   2     3998.19     3597.99    268.46 o 
  16  13   2      577.45      595.93    225.92 o 
  17  13   2     3773.37     3179.19    300.73 o 
  18  13   2       76.76      630.75    391.61 o 
  19  13   2     2708.28     2811.81    334.04 o 
 -16  14   2        4.88      625.57    344.81 o 
 -15  14   2      768.72     1031.71    378.69 o 
 -14  14   2        3.99      -93.67    202.27 o 
 -13  14   2       49.75      439.90    349.81 o 
 -12  14   2      128.46      542.77    385.26 o 
 -11  14   2       27.90       43.56    195.76 o 
 -10  14   2      109.95      209.07    199.38 o 
  -9  14   2       44.83      -11.29    149.64 o 
  -8  14   2      231.63       64.30    154.02 o 
  -7  14   2       26.47       88.08    212.29 o 
  -6  14   2       18.34      223.75    213.16 o 
  -5  14   2      507.81      243.39    227.98 o 
  -4  14   2      791.46     1304.75    320.30 o 
  -3  14   2      739.41      446.16    222.56 o 
  -2  14   2      629.54      693.89    230.64 o 
  -1  14   2     2048.68     2547.18    300.50 o 
   0  14   2     3842.43     4444.12    330.22 o 
   1  14   2       37.78       37.72    169.00 o 
   2  14   2     3670.42     4190.71    281.37 o 
   3  14   2     1547.75     1694.51    245.64 o 
   4  14   2      855.50      882.80    218.43 o 
   5  14   2        6.04       69.05    163.58 o 
   6  14   2      132.86      222.43    173.72 o 
   7  14   2      355.49      400.58    139.59 o 
   8  14   2     3308.80     3382.04    231.39 o 
   9  14   2        1.93      189.46    151.70 o 
  10  14   2     7375.46     7341.41    321.03 o 
  11  14   2     3419.87     3835.10    314.12 o 
  12  14   2      130.71      366.46    231.50 o 
  13  14   2     1132.10      968.42    265.87 o 
  14  14   2       78.25      197.57    271.26 o 
  15  14   2       71.06      181.47    258.15 o 
  16  14   2      496.54      943.88    283.08 o 
 -12  15   2       31.76      382.05    349.08 o 
 -11  15   2     1674.99     1801.34    664.18 o 
 -10  15   2        0.18       66.63    250.70 o 
  -9  15   2     6067.47     6381.76    978.05 o 
  -8  15   2      668.57      532.80    406.01 o 
  -7  15   2     4881.16     5077.68    359.87 o 
  -6  15   2     1812.60     1869.09    272.19 o 
  -5  15   2     1470.01     1193.00    284.78 o 
  -4  15   2       58.07      -82.91    249.37 o 
  -3  15   2      499.08      427.17    289.31 o 
  -2  15   2      338.23      275.50    223.80 o 
  -1  15   2     2023.52     2126.79    313.35 o 
   0  15   2       90.52       80.09    203.29 o 
   1  15   2     4146.40     4801.04    386.95 o 
   2  15   2     3635.86     4019.24    423.41 o 
   3  15   2       28.29      109.17    190.85 o 
   4  15   2     2068.36     2059.52    252.60 o 
   5  15   2     1168.75     1174.33    226.03 o 
   6  15   2      964.08      936.85    266.73 o 
   7  15   2      934.41      808.92    223.92 o 
   8  15   2     1796.14     1568.91    286.84 o 
   9  15   2     9490.57     9161.75    508.59 o 
  10  15   2     1478.77     1589.09    357.71 o 
  11  15   2     2999.36     2982.26    415.10 o 
  12  15   2     3496.07     3310.51    514.19 o 
  -6  16   2        3.53      315.68    350.35 o 
  -5  16   2      511.25      606.77    388.74 o 
  -4  16   2      584.19      521.87    264.40 o 
  -3  16   2       38.57      405.22    299.11 o 
  -2  16   2     1015.59     1177.08    341.30 o 
  -1  16   2      898.73      782.80    257.34 o 
   0  16   2     1205.07     1206.56    276.17 o 
   1  16   2       51.65       45.99    269.75 o 
   2  16   2      708.61     1344.46    400.45 o 
   3  16   2     1582.35     1919.36    364.86 o 
   4  16   2     1559.25     1726.50    352.48 o 
   5  16   2       10.81        5.02    279.02 o 
   6  16   2     1505.15     1666.30    454.20 o 
 -32   1   3      248.26      450.69    283.30 o 
 -31   1   3      102.09      318.88    228.13 o 
 -30   1   3       62.20       40.87    202.94 o 
 -29   1   3     3608.71     4043.56    321.22 o 
 -28   1   3     2560.04     3013.29    287.47 o 
 -27   1   3     1102.58     1267.42    231.28 o 
 -26   1   3     6247.74     6200.44    345.41 o 
 -25   1   3        6.75      121.69    173.78 o 
 -24   1   3     7375.09     7227.79    345.33 o 
 -23   1   3     1472.06     1972.46    216.82 o 
 -22   1   3     5514.44     6398.19    305.26 o 
 -21   1   3      860.94      920.92    115.83 o 
 -20   1   3    20142.10    19669.99    367.36 o 
 -19   1   3     3227.26     3468.15    158.36 o 
 -18   1   3    27735.10    27191.16    380.82 o 
 -17   1   3    29012.35    27919.63    382.75 o 
 -16   1   3    12893.76    14637.16    273.26 o 
 -15   1   3    97643.41    91425.96    986.75 o 
 -14   1   3     2159.97     2524.55    124.21 o 
 -13   1   3    36383.02    34354.07    393.73 o 
 -12   1   3      349.35      477.88     54.50 o 
 -11   1   3    18200.05    16811.01    231.23 o 
 -10   1   3     8280.87     7245.70    150.76 o 
  -9   1   3    38653.68    38734.29    457.67 o 
  -8   1   3    24855.40    28244.36    349.79 o 
  -7   1   3    75028.91    67034.23    702.90 o 
  -6   1   3    12083.47    14245.05    199.97 o 
  -5   1   3    62880.83    67261.73    792.84 o 
  -4   1   3    44359.02    45802.37    548.99 o 
  -3   1   3       96.85      131.70     30.35 o 
  -2   1   3    11305.12    11741.62    327.27 o 
  -1   1   3    11987.60    15248.14    309.21 o 
   0   1   3      744.29      703.95     35.41 o 
   1   1   3       10.19       12.36     26.47 o 
   2   1   3    14300.64    17571.94    213.69 o 
   3   1   3    11239.78    12295.65    152.61 o 
   4   1   3      657.48      607.78     31.00 o 
   5   1   3    19026.42    20437.55    230.83 o 
   6   1   3    26900.20    26554.88    307.70 o 
   7   1   3       60.81      111.81     38.20 o 
   8   1   3    91274.03    92172.38    950.36 o 
   9   1   3     5010.64     4567.69    118.04 o 
  10   1   3    44516.20    44161.00    533.20 o 
  11   1   3    23808.61    20462.18    320.60 o 
  12   1   3    12551.67    11401.00    330.22 o 
  13   1   3    17540.21    17357.24    300.76 o 
  14   1   3     8190.87     7756.90    194.76 o 
  15   1   3       78.36        9.87     67.16 o 
  16   1   3    12166.52    11411.82    236.88 o 
  17   1   3      249.86      129.85     83.41 o 
  18   1   3     9726.63     9516.39    216.95 o 
  19   1   3     3180.46     3046.58    185.71 o 
  20   1   3     4130.19     3567.60    183.20 o 
  21   1   3     3720.76     3509.59    186.88 o 
  22   1   3      973.00      825.18    153.81 o 
  23   1   3      566.01      815.40    143.50 o 
  24   1   3       67.22       90.02    130.98 o 
  25   1   3       15.70      213.61    180.64 o 
  26   1   3     2277.30     2647.75    222.76 o 
  27   1   3      229.38      755.10    202.67 o 
  28   1   3     1416.89     1605.14    290.81 o 
  29   1   3     1809.25     2622.19    298.32 o 
  30   1   3      860.82     1189.96    264.79 o 
  31   1   3        5.75      593.18    248.42 o 
 -32   2   3        7.52      114.47    259.86 o 
 -31   2   3      921.32      549.97    471.00 o 
 -30   2   3      416.82      544.71    275.61 o 
 -29   2   3      362.29      238.67    210.42 o 
 -28   2   3     1242.50     1744.61    257.18 o 
 -27   2   3     7240.89     8203.68    396.05 o 
 -26   2   3      699.37     1249.35    217.16 o 
 -25   2   3     3425.56     2949.32    267.96 o 
 -24   2   3     7775.90     7812.20    429.27 o 
 -23   2   3      530.17      792.54    186.29 o 
 -22   2   3       36.66      294.29    114.74 o 
 -21   2   3     2376.10     2636.87    158.15 o 
 -20   2   3     4380.71     4599.04    208.79 o 
 -19   2   3    22824.13    22149.79    408.83 o 
 -18   2   3     3226.60     3540.07    160.68 o 
 -17   2   3    40258.38    39388.73    578.07 o 
 -16   2   3    40135.88    38748.17    524.74 o 
 -15   2   3      502.29      575.65     80.31 o 
 -14   2   3     8472.01     7592.11    210.76 o 
 -13   2   3     5331.43     4651.25    163.70 o 
 -12   2   3     5879.84     4949.19    152.27 o 
 -11   2   3    15167.18    12621.22    235.24 o 
 -10   2   3     8038.15    11088.58    208.92 o 
  -9   2   3      448.08     1131.67     81.49 o 
  -8   2   3    53079.85    47856.14    560.81 o 
  -7   2   3     5798.10     7152.31    169.57 o 
  -6   2   3    14812.47    14442.31    217.41 o 
  -5   2   3    32994.57    36861.49    458.31 o 
  -4   2   3     8945.02     6425.13    209.50 o 
  -3   2   3     3079.43     5329.32     96.03 o 
  -2   2   3     1150.27      415.38     36.00 o 
  -1   2   3     1881.85     1218.54     52.19 o 
   0   2   3      164.53      -27.22     27.22 o 
   1   2   3      721.46     1040.93     54.31 o 
   2   2   3     1318.99     1358.22     67.80 o 
   3   2   3   137263.94   141905.11   1356.24 o 
   4   2   3     9384.14    10006.09    115.45 o 
   5   2   3     7320.19     6864.28    108.59 o 
   6   2   3    32371.70    34717.81    390.84 o 
   7   2   3     3770.98     3075.65     80.27 o 
   8   2   3    22409.38    19421.62    265.23 o 
   9   2   3    12581.79    13943.34    206.82 o 
  10   2   3     4703.35     3861.34    108.18 o 
  11   2   3     4794.36     4184.00    117.40 o 
  12   2   3      714.82      745.50     76.65 o 
  13   2   3     4013.39     3965.59    123.45 o 
  14   2   3     2690.81     2390.45    109.22 o 
  15   2   3      168.07      205.27     71.57 o 
  16   2   3     1934.13     2055.67    113.93 o 
  17   2   3    15256.83    15114.33    272.05 o 
  18   2   3      713.07      471.51    103.60 o 
  19   2   3    11741.40    12116.44    273.26 o 
  20   2   3     3392.18     3290.63    164.35 o 
  21   2   3     2506.96     2499.73    156.76 o 
  22   2   3     1514.32     1658.02    146.15 o 
  23   2   3       58.93      110.89    118.13 o 
  24   2   3     1284.75     1179.66    148.62 o 
  25   2   3     1273.36     1691.27    171.60 o 
  26   2   3      586.69      896.35    272.86 o 
  27   2   3     8738.91     8591.74    416.64 o 
  28   2   3      916.37     1434.18    254.34 o 
  29   2   3     2643.53     2981.41    314.66 o 
  30   2   3     1321.71     1777.21    285.19 o 
  31   2   3      724.57      641.09    253.60 o 
 -31   3   3       18.12      403.82    301.01 o 
 -30   3   3      282.78      487.08    271.45 o 
 -29   3   3      343.13       31.47    239.40 o 
 -28   3   3        2.58      148.28    199.61 o 
 -27   3   3       96.18      328.77    293.49 o 
 -26   3   3       86.56      335.22    190.57 o 
 -25   3   3      303.82      248.99    290.75 o 
 -24   3   3     3319.02     3235.21    271.18 o 
 -23   3   3      190.25      -31.43    117.56 o 
 -22   3   3    17792.46    17130.69    367.73 o 
 -21   3   3     3378.78     3981.53    228.61 o 
 -20   3   3     6007.36     6483.49    267.07 o 
 -19   3   3     9527.73     9273.01    300.11 o 
 -18   3   3      125.93       62.53     91.78 o 
 -17   3   3     1263.07     1349.20    121.66 o 
 -16   3   3        7.65      -77.45     77.45 o 
 -15   3   3     3266.20     3025.69    151.90 o 
 -14   3   3     6843.62     6318.56    174.70 o 
 -13   3   3    29741.24    28634.59    431.07 o 
 -12   3   3      655.07      742.76    102.16 o 
 -11   3   3    28240.52    25794.90    355.77 o 
 -10   3   3    13658.16    11840.85    202.01 o 
  -9   3   3    11854.04     9718.19    187.88 o 
  -8   3   3    32236.80    35659.81    470.10 o 
  -7   3   3      477.43      108.83     52.38 o 
  -6   3   3       18.16      129.29     47.31 o 
  -5   3   3    12259.37     9425.87    140.47 o 
  -4   3   3     6291.80     9826.49    159.13 o 
  -3   3   3      647.12     1170.23     50.48 o 
  -2   3   3     3726.29     3610.91     87.01 o 
  -1   3   3     1680.54     1806.92     96.11 o 
   0   3   3      108.63       55.53     34.27 o 
   1   3   3    20399.91    23102.41    352.05 o 
   2   3   3    48827.41    58878.05    640.88 o 
   3   3   3    33248.91    39984.04    452.79 o 
   4   3   3    33051.42    32154.78    352.70 o 
   5   3   3     1379.98     2880.49     75.35 o 
   6   3   3    56001.82    65936.45    668.48 o 
   7   3   3       48.20       15.96     35.66 o 
   8   3   3    10348.52     8676.90    144.04 o 
   9   3   3     1465.77     1340.83     68.19 o 
  10   3   3    24337.14    23964.50    285.61 o 
  11   3   3       39.04      -26.14     49.56 o 
  12   3   3     8707.28     7746.26    164.07 o 
  13   3   3     1293.27      946.18     80.08 o 
  14   3   3    10552.26     9413.98    194.28 o 
  15   3   3    13372.56    13043.76    238.73 o 
  16   3   3     6976.79     7010.44    212.84 o 
  17   3   3    16697.74    16396.36    308.45 o 
  18   3   3     2834.70     2858.21    149.67 o 
  19   3   3     2161.04     2051.22    131.03 o 
  20   3   3     1618.26     1816.50    131.42 o 
  21   3   3      877.47      707.36    124.81 o 
  22   3   3      416.40      480.65    122.41 o 
  23   3   3      344.01      235.94    123.84 o 
  24   3   3     1608.81     1820.77    200.37 o 
  25   3   3     1460.23     1639.45    195.99 o 
  26   3   3     1364.47     1255.64    215.65 o 
  27   3   3       22.52      281.40    193.88 o 
  28   3   3      793.11     1373.19    262.96 o 
  29   3   3     3224.63     3152.60    322.06 o 
  30   3   3     1190.10     1428.42    275.35 o 
  31   3   3     1368.39     1926.50    294.98 o 
 -31   4   3       75.60      208.96    272.59 o 
 -30   4   3      215.73       91.72    261.29 o 
 -29   4   3      532.33      485.93    267.22 o 
 -28   4   3       57.49       47.66    238.36 o 
 -27   4   3     1879.73     1972.08    261.00 o 
 -26   4   3      356.95      191.71    203.73 o 
 -25   4   3     1793.93     2174.73    225.25 o 
 -24   4   3      302.17      539.26    137.85 o 
 -23   4   3     5572.43     5746.34    246.92 o 
 -22   4   3      261.37      492.93    130.29 o 
 -21   4   3    15257.21    15444.84    352.03 o 
 -20   4   3     4251.94     4209.58    230.39 o 
 -19   4   3     9285.17     8789.81    256.04 o 
 -18   4   3     6371.11     6111.17    245.85 o 
 -17   4   3     7268.65     7205.04    222.07 o 
 -16   4   3     6290.63     5533.58    195.09 o 
 -15   4   3     6862.73     6240.82    197.53 o 
 -14   4   3    19599.69    18723.13    338.92 o 
 -13   4   3     3842.17     3885.21    143.27 o 
 -12   4   3    45437.99    44148.85    601.61 o 
 -11   4   3        2.44      -39.33     58.02 o 
 -10   4   3    17900.58    16292.92    273.09 o 
  -9   4   3     1905.17     2397.82    117.99 o 
  -8   4   3    21870.16    23733.97    343.34 o 
  -7   4   3     1493.04     1756.68     79.55 o 
  -6   4   3    40807.64    40462.97    563.55 o 
  -5   4   3     2368.42     2384.45    132.88 o 
  -4   4   3    72264.06    78653.14   1114.97 o 
  -3   4   3    15143.30    17071.17    271.63 o 
  -2   4   3     8980.46    10526.99    196.82 o 
  -1   4   3     2283.04     2865.90     85.77 o 
   0   4   3     2299.83     2564.42    152.71 o 
   1   4   3    37575.06    40160.93    486.02 o 
   2   4   3      162.76      163.77     43.01 o 
   3   4   3    13010.74    13719.13    206.58 o 
   4   4   3     3430.25     3382.33     87.16 o 
   5   4   3       44.26       47.54     33.83 o 
   6   4   3     3771.79     3489.00     99.01 o 
   7   4   3     2928.24     3120.74     82.33 o 
   8   4   3     1921.88     2161.26     74.49 o 
   9   4   3    20268.25    17911.62    230.28 o 
  10   4   3     1414.44     1430.12     73.02 o 
  11   4   3    14380.74    14933.31    223.43 o 
  12   4   3     7177.66     7177.46    153.80 o 
  13   4   3      202.77       69.29     61.63 o 
  14   4   3      257.60      304.39     99.19 o 
  15   4   3     8959.88     8838.01    215.45 o 
  16   4   3     1101.79     1020.28    109.94 o 
  17   4   3    12495.10    11558.56    258.59 o 
  18   4   3      994.51     1135.44    122.01 o 
  19   4   3     2440.31     2573.70    146.16 o 
  20   4   3     1873.27     1517.76    128.71 o 
  21   4   3      534.28      431.09    124.90 o 
  22   4   3      344.69      379.71    132.42 o 
  23   4   3     3693.82     3896.51    270.53 o 
  24   4   3       13.40      -75.38    138.64 o 
  25   4   3     2904.25     3362.88    344.73 o 
  26   4   3      421.25      807.50    254.02 o 
  27   4   3     1280.76     1674.17    266.38 o 
  28   4   3        2.34       21.89    223.30 o 
  29   4   3     1479.27     1631.43    335.43 o 
  30   4   3      273.09      662.76    338.04 o 
  31   4   3     1472.10     2365.91    476.55 o 
 -30   5   3      531.46      663.32    294.76 o 
 -29   5   3     1369.98      947.24    295.01 o 
 -28   5   3     1257.85     1126.24    292.15 o 
 -27   5   3      315.96      316.10    247.98 o 
 -26   5   3       55.49      214.33    163.66 o 
 -25   5   3       67.80      290.96    148.73 o 
 -24   5   3     2235.21     2436.38    193.84 o 
 -23   5   3     3826.52     3274.93    203.56 o 
 -22   5   3     1743.09     1710.65    169.24 o 
 -21   5   3      785.76      985.36    145.94 o 
 -20   5   3     1254.92     1083.93    142.39 o 
 -19   5   3       57.25      102.36    105.40 o 
 -18   5   3        1.62      -21.10     97.42 o 
 -17   5   3       17.39      144.93     96.91 o 
 -16   5   3      942.77     1153.76    126.03 o 
 -15   5   3      389.61      442.76    103.08 o 
 -14   5   3     1884.96     2253.15    134.00 o 
 -13   5   3      150.94      394.81     92.39 o 
 -12   5   3      205.61      265.23     85.35 o 
 -11   5   3       46.40       31.94     66.34 o 
 -10   5   3    13683.33    14606.73    259.92 o 
  -9   5   3     3144.11     3502.10    120.89 o 
  -8   5   3     7472.24     6699.64    155.92 o 
  -7   5   3     3928.86     3399.76    120.14 o 
  -6   5   3      974.88     1061.52     74.02 o 
  -5   5   3     7207.12     7146.21    182.84 o 
  -4   5   3     9782.97     9647.54    218.78 o 
  -3   5   3     3137.43     3062.75    104.74 o 
  -2   5   3     1526.41     2177.05     79.56 o 
  -1   5   3     7487.55     8156.71    153.15 o 
   0   5   3     1090.79     1269.23     76.92 o 
   1   5   3    32950.19    36755.61    541.26 o 
   2   5   3    12652.02    15635.20    271.93 o 
   3   5   3    40189.96    43674.53    525.06 o 
   4   5   3    88458.68   101056.55   1072.12 o 
   5   5   3     2033.36     1955.37     75.04 o 
   6   5   3    66630.37    66486.98    738.50 o 
   7   5   3     5709.30     6464.23    139.96 o 
   8   5   3      745.62      526.89     59.33 o 
   9   5   3     2517.99     1734.00     77.02 o 
  10   5   3      201.34       80.09     63.91 o 
  11   5   3       58.00       49.78     54.56 o 
  12   5   3    16420.13    16791.78    268.33 o 
  13   5   3    15777.16    14466.52    252.71 o 
  14   5   3     3922.76     4370.54    149.10 o 
  15   5   3    62947.93    62425.73    742.02 o 
  16   5   3     6356.38     5497.64    185.38 o 
  17   5   3    12690.22    11780.33    280.61 o 
  18   5   3    13183.28    12439.41    328.32 o 
  19   5   3        0.86     -103.40    103.40 o 
  20   5   3      669.18      757.86    129.27 o 
  21   5   3      882.38      957.17    143.91 o 
  22   5   3      623.44      681.65    144.41 o 
  23   5   3     2509.47     2545.82    193.06 o 
  24   5   3     1981.42     2101.00    210.77 o 
  25   5   3       92.12      243.04    180.95 o 
  26   5   3     7181.81     6594.40    348.58 o 
  27   5   3     2111.64     2162.32    294.52 o 
  28   5   3      692.86     1044.38    263.54 o 
  29   5   3     4876.04     5890.00    403.74 o 
  30   5   3        8.92      734.62    292.89 o 
 -30   6   3     1435.83     1657.14    436.73 o 
 -29   6   3      430.02      232.41    264.33 o 
 -28   6   3      270.53      404.40    267.19 o 
 -27   6   3      450.26      531.56    210.04 o 
 -26   6   3      330.35      385.37    173.52 o 
 -25   6   3     2409.93     2259.70    222.33 o 
 -24   6   3       27.28       88.21    141.17 o 
 -23   6   3     9756.88     9130.42    307.57 o 
 -22   6   3     7515.06     7497.13    276.27 o 
 -21   6   3     2697.40     2740.95    190.34 o 
 -20   6   3     9249.76     8988.24    269.39 o 
 -19   6   3     3418.98     3214.31    236.78 o 
 -18   6   3     7483.02     6924.56    228.11 o 
 -17   6   3     1458.18     1303.50    134.91 o 
 -16   6   3     3808.86     3846.44    178.89 o 
 -15   6   3     3355.03     3726.48    171.01 o 
 -14   6   3     7750.74     6960.04    224.28 o 
 -13   6   3     2398.94     2072.12    146.94 o 
 -12   6   3    11826.01    13535.35    293.90 o 
 -11   6   3       15.74       38.83     76.51 o 
 -10   6   3    22073.26    19621.54    324.67 o 
  -9   6   3       12.83       51.14     62.29 o 
  -8   6   3     7564.71     8503.98    193.30 o 
  -7   6   3     3560.20     3328.76    125.54 o 
  -6   6   3      426.21      422.19     59.94 o 
  -5   6   3     3080.29     2999.90    116.69 o 
  -4   6   3      301.47      425.82     65.53 o 
  -3   6   3    24706.73    25351.35    422.53 o 
  -2   6   3    11038.56    12364.87    214.82 o 
  -1   6   3      611.13      724.86     64.90 o 
   0   6   3     1062.41      982.45     85.48 o 
   1   6   3    21899.43    24970.31    431.58 o 
   2   6   3    38058.29    40749.94    581.68 o 
   3   6   3    43992.63    45751.70    629.10 o 
   4   6   3    12736.49    12459.40    266.65 o 
   5   6   3    92647.92    95769.66   1036.36 o 
   6   6   3    27687.49    28277.79    419.55 o 
   7   6   3    14645.84    14651.85    265.78 o 
   8   6   3    46644.20    46325.79    633.20 o 
   9   6   3      352.71      431.20     69.20 o 
  10   6   3     4534.21     4130.32    134.46 o 
  11   6   3     7865.78     8268.95    230.96 o 
  12   6   3      377.90      324.69     78.65 o 
  13   6   3    76104.65    74561.59    902.93 o 
  14   6   3    31522.66    32663.74    471.13 o 
  15   6   3     3726.47     3813.61    177.42 o 
  16   6   3    20677.09    21009.86    400.17 o 
  17   6   3     2047.26     1835.28    162.23 o 
  18   6   3     1226.09      747.29    142.27 o 
  19   6   3       75.22      116.60    125.22 o 
  20   6   3      190.06      122.06    135.31 o 
  21   6   3     5508.38     5076.14    259.22 o 
  22   6   3     3036.89     2816.49    221.36 o 
  23   6   3       91.95      -41.23    151.18 o 
  24   6   3     2627.76     2882.18    233.66 o 
  25   6   3       72.54      136.64    191.31 o 
  26   6   3        9.44      229.02    178.47 o 
  27   6   3        1.32      245.30    197.87 o 
  28   6   3     1264.16     1668.93    243.90 o 
  29   6   3      522.51      905.90    274.47 o 
 -29   7   3      285.33      400.14    421.43 o 
 -28   7   3      164.56       86.54    294.36 o 
 -27   7   3       48.59      160.22    209.80 o 
 -26   7   3       47.33      132.55    194.84 o 
 -25   7   3      511.77      434.10    178.15 o 
 -24   7   3     1605.95     1252.89    234.42 o 
 -23   7   3     1249.28     1345.82    194.17 o 
 -22   7   3      320.35      209.37    144.53 o 
 -21   7   3      967.98      938.58    219.41 o 
 -20   7   3      684.05      732.07    165.70 o 
 -19   7   3       78.70       -2.58    111.91 o 
 -18   7   3     1441.26     1575.08    147.85 o 
 -17   7   3      582.35      381.07    118.87 o 
 -16   7   3      768.89      557.89    117.96 o 
 -15   7   3     1374.15      975.27    124.19 o 
 -14   7   3     1275.15     1356.42    181.92 o 
 -13   7   3     3541.97     3233.81    198.68 o 
 -12   7   3     3576.62     3788.56    232.92 o 
 -11   7   3     5486.07     4892.84    183.45 o 
 -10   7   3    15332.36    14052.24    296.69 o 
  -9   7   3     7210.64     6892.23    179.63 o 
  -8   7   3     1654.02     1427.22    122.52 o 
  -7   7   3     1682.83     2136.38    101.87 o 
  -6   7   3     2837.36     3592.35    113.58 o 
  -5   7   3     1479.48     1095.90     75.26 o 
  -4   7   3    14976.28    14257.58    236.11 o 
  -3   7   3     9160.07    11288.36    215.18 o 
  -2   7   3     6585.02     7675.36    238.22 o 
  -1   7   3    37671.57    40363.62    680.94 o 
   0   7   3    21252.56    26417.88    453.68 o 
   1   7   3     4476.57     4721.04    174.15 o 
   2   7   3    12199.58    12511.93    314.33 o 
   3   7   3       52.30       27.94     52.23 o 
   4   7   3      377.57      306.38     63.22 o 
   5   7   3    12516.18    13800.75    220.34 o 
   6   7   3       46.34      105.57     49.51 o 
   7   7   3    26392.03    25763.46    407.25 o 
   8   7   3    11861.52    12913.95    256.74 o 
   9   7   3       16.73       22.80     63.91 o 
  10   7   3     4951.37     4412.93    143.65 o 
  11   7   3    19178.04    18872.38    311.90 o 
  12   7   3     7396.28     7177.81    212.12 o 
  13   7   3      419.35      364.03    121.62 o 
  14   7   3     7057.02     6334.67    245.97 o 
  15   7   3        2.51      136.98    121.91 o 
  16   7   3      405.49      153.81    205.28 o 
  17   7   3     1258.51      971.38    203.05 o 
  18   7   3      647.16      558.20    166.30 o 
  19   7   3    13499.58    12361.90    361.66 o 
  20   7   3    13507.17    12419.40    370.39 o 
  21   7   3     1391.49     1559.36    190.43 o 
  22   7   3     5122.67     4861.16    306.59 o 
  23   7   3       48.95     -117.45    151.39 o 
  24   7   3      583.52      417.67    192.24 o 
  25   7   3       75.55       94.58    171.79 o 
  26   7   3     1261.81     1300.26    222.08 o 
  27   7   3      265.69      415.65    229.73 o 
  28   7   3     2013.08     1759.77    358.01 o 
 -28   8   3      789.78     1089.64    331.51 o 
 -27   8   3        3.73     -100.52    285.15 o 
 -26   8   3      630.22      230.70    207.57 o 
 -25   8   3      162.04      119.36    213.71 o 
 -24   8   3      800.28      626.80    209.80 o 
 -23   8   3      217.45      237.51    188.31 o 
 -22   8   3       27.06      186.61    169.38 o 
 -21   8   3     2814.33     2284.39    226.96 o 
 -20   8   3     4860.37     4590.84    218.62 o 
 -19   8   3       97.14       86.68    122.33 o 
 -18   8   3     2779.82     2677.76    173.74 o 
 -17   8   3     2247.75     2417.11    171.56 o 
 -16   8   3      325.40      298.66    116.45 o 
 -15   8   3     3454.81     3441.10    176.86 o 
 -14   8   3     5618.35     5498.38    215.63 o 
 -13   8   3     6568.56     5794.55    216.79 o 
 -12   8   3    12143.63    12237.09    294.60 o 
 -11   8   3     5028.16     4731.74    189.92 o 
 -10   8   3     2242.67     2553.28    143.99 o 
  -9   8   3      716.63      522.80    113.33 o 
  -8   8   3    10462.38    10811.20    258.37 o 
  -7   8   3     4943.87     4991.28    154.11 o 
  -6   8   3     8603.71     8261.97    184.18 o 
  -5   8   3     6316.62     6442.25    160.85 o 
  -4   8   3     1107.61     1382.91     89.56 o 
  -3   8   3      620.07      778.02     78.76 o 
  -2   8   3     4330.70     4410.71    199.99 o 
  -1   8   3     2171.04     2120.55    168.95 o 
   0   8   3    14695.05    14388.34    392.26 o 
   1   8   3    20517.37    21414.96    428.85 o 
   2   8   3      384.29      493.05    123.24 o 
   3   8   3    43668.08    45702.25    654.16 o 
   4   8   3     7067.31     6903.64    196.87 o 
   5   8   3     8218.61     8075.33    266.76 o 
   6   8   3     3744.31     4445.44    144.98 o 
   7   8   3     6643.37     7503.83    238.49 o 
   8   8   3     4236.88     4277.44    194.61 o 
   9   8   3    41452.54    40770.34    677.87 o 
  10   8   3    15436.76    15038.20    352.99 o 
  11   8   3     9153.27     9018.80    277.24 o 
  12   8   3    25193.11    23371.73    471.77 o 
  13   8   3    14621.24    14411.67    392.29 o 
  14   8   3    16494.63    16213.41    392.13 o 
  15   8   3     1022.28      952.09    172.84 o 
  16   8   3     7285.74     7350.13    320.04 o 
  17   8   3      702.87      493.87    167.38 o 
  18   8   3    14077.93    13535.26    422.24 o 
  19   8   3     2579.02     2743.19    215.22 o 
  20   8   3     1740.28     1894.91    221.30 o 
  21   8   3     6647.05     6213.80    483.30 o 
  22   8   3       55.86      160.75    159.76 o 
  23   8   3      708.97      888.18    198.84 o 
  24   8   3      796.14      874.70    200.49 o 
  25   8   3      549.79      840.87    207.31 o 
  26   8   3      343.60       12.61    245.25 o 
  27   8   3     2102.52     2068.12    324.66 o 
 -26   9   3     1391.26     1274.50    354.99 o 
 -25   9   3       52.56      344.90    255.21 o 
 -24   9   3       58.01      117.22    198.62 o 
 -23   9   3       56.95        8.38    184.78 o 
 -22   9   3     5729.66     5543.02    330.61 o 
 -21   9   3     5236.83     5320.70    297.78 o 
 -20   9   3       43.26      147.00    162.15 o 
 -19   9   3     7298.43     6982.20    311.60 o 
 -18   9   3     5042.43     5158.42    244.64 o 
 -17   9   3     1307.22     1047.38    165.07 o 
 -16   9   3      136.27       91.25    133.31 o 
 -15   9   3     6610.12     6554.92    292.00 o 
 -14   9   3    16680.48    15804.93    341.80 o 
 -13   9   3     6592.24     6914.68    241.03 o 
 -12   9   3     3279.20     3061.90    197.96 o 
 -11   9   3    18619.09    18311.28    417.63 o 
 -10   9   3    12173.58    11417.58    338.69 o 
  -9   9   3     1304.51     1501.82    130.81 o 
  -8   9   3      758.09      599.92     93.04 o 
  -7   9   3     7469.71     6893.01    196.35 o 
  -6   9   3    32664.17    34451.19    494.33 o 
  -5   9   3     6673.02     7095.82    202.83 o 
  -4   9   3     9748.18    10000.65    208.86 o 
  -3   9   3    17701.66    19418.88    480.42 o 
  -2   9   3       17.06       27.36     81.31 o 
  -1   9   3     5105.16     5809.35    244.52 o 
   0   9   3      976.54      653.30    112.29 o 
   1   9   3     1972.58     1902.53    146.99 o 
   2   9   3     6914.14     7808.03    252.19 o 
   3   9   3     3870.72     4073.76    194.95 o 
   4   9   3     2802.53     3190.94    231.63 o 
   5   9   3    11967.31    11817.88    401.45 o 
   6   9   3      569.76      353.04    117.57 o 
   7   9   3      346.69      227.25    103.05 o 
   8   9   3      280.76      592.21    115.35 o 
   9   9   3     1390.73     1280.47    147.57 o 
  10   9   3     2652.31     2397.42    175.71 o 
  11   9   3      829.78     1120.41    185.29 o 
  12   9   3      306.22      373.05    127.88 o 
  13   9   3      990.01      997.85    152.68 o 
  14   9   3      771.29      566.12    165.19 o 
  15   9   3      263.63        6.54    146.74 o 
  16   9   3     4134.91     4420.33    283.85 o 
  17   9   3     4665.41     4467.96    237.96 o 
  18   9   3      240.44      348.22    148.07 o 
  19   9   3      244.21       42.52    138.32 o 
  20   9   3       16.34       69.35    148.30 o 
  21   9   3      822.70      899.98    189.69 o 
  22   9   3     5142.79     4907.66    289.32 o 
  23   9   3       44.12       86.70    173.51 o 
  24   9   3     8824.12     8221.29    416.05 o 
  25   9   3     4883.01     4845.60    405.81 o 
  26   9   3       21.83      128.00    255.18 o 
 -25  10   3     1093.88     1140.93    347.55 o 
 -24  10   3     2078.35     1861.63    371.43 o 
 -23  10   3     1375.11     1044.28    394.93 o 
 -22  10   3        8.54       76.87    220.63 o 
 -21  10   3     1650.07     1650.97    238.19 o 
 -20  10   3     1403.20     1076.96    214.01 o 
 -19  10   3     1133.05      858.18    187.29 o 
 -18  10   3     1415.20     1611.68    199.06 o 
 -17  10   3     5456.01     5393.30    297.62 o 
 -16  10   3    22003.08    20504.96    497.93 o 
 -15  10   3     4623.03     5211.52    248.95 o 
 -14  10   3     8135.03     8368.17    303.04 o 
 -13  10   3    10898.87    10687.03    341.80 o 
 -12  10   3      469.13      528.95    120.93 o 
 -11  10   3      495.84      352.39    131.05 o 
 -10  10   3       97.04        3.87     98.29 o 
  -9  10   3     4024.32     4418.68    209.68 o 
  -8  10   3     6267.77     6238.27    218.77 o 
  -7  10   3     5549.36     5958.10    209.33 o 
  -6  10   3       34.50      110.23     82.75 o 
  -5  10   3     5573.41     6058.66    207.46 o 
  -4  10   3    14115.70    15324.80    331.98 o 
  -3  10   3      639.02      669.98    108.21 o 
  -2  10   3    17829.33    17906.54    448.38 o 
  -1  10   3     5716.76     6495.65    245.22 o 
   0  10   3     1480.64     1691.27    151.46 o 
   1  10   3     2884.72     2964.68    190.23 o 
   2  10   3        6.51      -17.53     96.63 o 
   3  10   3      346.47       78.07    125.56 o 
   4  10   3     1408.90     1117.38    188.49 o 
   5  10   3     3771.67     4574.79    316.95 o 
   6  10   3      106.89      103.23    118.50 o 
   7  10   3    10643.14     9667.06    313.95 o 
   8  10   3      377.63      528.27    125.65 o 
   9  10   3    22480.51    22476.67    451.90 o 
  10  10   3     4815.94     4524.72    218.43 o 
  11  10   3    18599.72    16818.71    414.29 o 
  12  10   3    11292.19    11307.38    341.74 o 
  13  10   3     3951.72     4001.32    263.09 o 
  14  10   3     9822.78     9264.84    364.83 o 
  15  10   3      161.36      282.32    167.83 o 
  16  10   3      431.04      353.51    146.44 o 
  17  10   3      211.28        9.39    137.83 o 
  18  10   3      702.61      919.57    173.98 o 
  19  10   3      411.08      260.51    163.46 o 
  20  10   3     2649.80     2472.24    225.25 o 
  21  10   3      699.69      596.98    215.50 o 
  22  10   3     2736.58     3137.15    498.38 o 
  23  10   3     8401.52     9218.03    491.48 o 
  24  10   3     1690.98     1487.63    464.39 o 
  25  10   3     3302.01     3314.81    448.78 o 
 -23  11   3     2933.49     3252.58    650.11 o 
 -22  11   3     1018.42      425.54    313.03 o 
 -21  11   3       89.29      114.81    264.32 o 
 -20  11   3      278.30      109.79    216.25 o 
 -19  11   3      219.11      151.86    184.86 o 
 -18  11   3     2922.67     2932.54    242.32 o 
 -17  11   3     1415.24     1607.46    221.68 o 
 -16  11   3      731.06      808.80    186.16 o 
 -15  11   3     2657.98     2675.05    230.79 o 
 -14  11   3     6145.88     5977.60    369.91 o 
 -13  11   3     1663.18     1552.24    196.18 o 
 -12  11   3      193.29       28.43    137.70 o 
 -11  11   3     3527.10     3191.08    216.20 o 
 -10  11   3    11779.30    10685.14    528.78 o 
  -9  11   3      486.06      313.89    152.13 o 
  -8  11   3     3177.04     3178.43    233.63 o 
  -7  11   3     7209.53     7130.16    313.69 o 
  -6  11   3      242.32      127.89    153.25 o 
  -5  11   3      544.27      623.84    149.55 o 
  -4  11   3     7816.38     8647.87    288.65 o 
  -3  11   3      414.63      465.82    182.36 o 
  -2  11   3    22897.05    24578.87    582.64 o 
  -1  11   3     5436.00     6398.29    258.78 o 
   0  11   3    12679.73    12982.57    358.72 o 
   1  11   3     7452.53     7747.15    284.68 o 
   2  11   3     3095.17     3016.87    230.63 o 
   3  11   3        8.82      245.98    143.83 o 
   4  11   3    11588.79    11921.84    412.78 o 
   5  11   3       39.81      187.52    133.89 o 
   6  11   3    25402.89    25853.91    562.27 o 
   7  11   3     7833.48     8600.00    321.80 o 
   8  11   3     2185.16     2242.68    203.24 o 
   9  11   3     5136.29     5919.89    281.69 o 
  10  11   3     1601.24     2068.95    185.01 o 
  11  11   3     3271.15     3031.03    228.86 o 
  12  11   3     3311.52     2976.42    231.98 o 
  13  11   3     5701.76     5398.33    303.04 o 
  14  11   3      526.49      242.17    136.75 o 
  15  11   3     6665.19     6029.29    274.98 o 
  16  11   3      100.25      -23.10    141.29 o 
  17  11   3      623.38      671.95    165.54 o 
  18  11   3      104.95     -114.32    178.49 o 
  19  11   3      171.73      -11.41    188.70 o 
  20  11   3     1977.03     2023.35    358.33 o 
  21  11   3     2403.66     1964.60    311.31 o 
  22  11   3      246.70      159.81    248.79 o 
  23  11   3      884.01      690.26    268.41 o 
 -21  12   3     1827.53     1492.47    336.30 o 
 -20  12   3       36.12      338.35    435.34 o 
 -19  12   3     1185.88      751.63    297.76 o 
 -18  12   3     1203.50     1220.96    403.46 o 
 -17  12   3       61.71      416.10    247.79 o 
 -16  12   3      366.90      402.84    288.09 o 
 -15  12   3       82.72      219.98    247.97 o 
 -14  12   3      380.76      255.13    205.83 o 
 -13  12   3       13.79      -57.26    194.79 o 
 -12  12   3     3009.52     2809.05    256.33 o 
 -11  12   3     1363.01     1791.36    226.25 o 
 -10  12   3      449.88      252.65    195.77 o 
  -9  12   3     6221.64     6211.65    353.49 o 
  -8  12   3      667.30      506.89    172.31 o 
  -7  12   3      703.38      947.31    243.06 o 
  -6  12   3       15.91      -17.99    134.43 o 
  -5  12   3     3804.71     4161.48    381.64 o 
  -4  12   3      436.10      288.21    182.56 o 
  -3  12   3    23027.89    24045.63    599.15 o 
  -2  12   3     7782.53     8089.83    355.13 o 
  -1  12   3     1172.00     1019.89    187.20 o 
   0  12   3    13258.86    13496.74    441.49 o 
   1  12   3     3228.26     3659.27    264.29 o 
   2  12   3      551.80      638.97    177.38 o 
   3  12   3        0.74       65.96    136.44 o 
   4  12   3       88.08       39.57    150.17 o 
   5  12   3     3999.60     3736.07    248.85 o 
   6  12   3     9085.30     9034.65    348.68 o 
   7  12   3       21.78      258.40    158.86 o 
   8  12   3     8466.17     8701.26    341.94 o 
   9  12   3     6743.59     6654.19    311.00 o 
  10  12   3     3766.21     3889.56    287.79 o 
  11  12   3      280.64      218.81    177.44 o 
  12  12   3     2025.07     1819.65    206.43 o 
  13  12   3     1331.17     1344.91    169.35 o 
  14  12   3       81.36        4.44    132.79 o 
  15  12   3       31.07     -129.79    129.79 o 
  16  12   3      207.25      246.22    148.74 o 
  17  12   3     1661.89     2020.52    244.40 o 
  18  12   3     2443.40     1977.66    301.49 o 
  19  12   3     1390.33     1722.02    355.11 o 
  20  12   3      802.38      436.24    258.84 o 
  21  12   3     4185.05     4446.74    805.48 o 
 -19  13   3      562.75      544.45    348.50 o 
 -18  13   3      891.37     1654.23    474.64 o 
 -17  13   3      672.79     1059.19    438.88 o 
 -16  13   3      463.64      690.74    535.13 o 
 -15  13   3     1608.36     1885.44    592.79 o 
 -14  13   3        6.28      539.78    247.10 o 
 -13  13   3        0.53       46.29    176.15 o 
 -12  13   3      333.37      155.66    181.81 o 
 -11  13   3      566.53      516.76    201.50 o 
 -10  13   3      400.33      362.48    187.88 o 
  -9  13   3       35.38       -6.49    155.24 o 
  -8  13   3     3744.88     3891.54    267.25 o 
  -7  13   3     2530.33     2677.52    292.36 o 
  -6  13   3      515.04      489.23    221.63 o 
  -5  13   3     4250.52     4189.60    401.70 o 
  -4  13   3     1271.09     1027.72    289.07 o 
  -3  13   3      321.95      476.47    215.14 o 
  -2  13   3      497.94      282.48    200.74 o 
  -1  13   3     5527.62     5638.62    338.97 o 
   0  13   3    22376.45    23682.16    619.41 o 
   1  13   3     2465.30     2514.14    229.82 o 
   2  13   3    16406.93    17036.51    472.40 o 
   3  13   3    14601.74    15250.20    631.32 o 
   4  13   3      209.59      244.65    176.27 o 
   5  13   3      272.05      173.66    164.17 o 
   6  13   3      334.94      232.18    162.79 o 
   7  13   3     2273.31     2389.88    306.24 o 
   8  13   3    16279.73    16231.43    430.17 o 
   9  13   3     1275.41      932.74    162.16 o 
  10  13   3     8458.76     8280.79    321.08 o 
  11  13   3     9994.07     9095.23    461.51 o 
  12  13   3      163.61      -17.30    136.89 o 
  13  13   3     2061.90     1930.93    207.88 o 
  14  13   3      366.43      216.65    229.07 o 
  15  13   3       36.21     -161.06    206.13 o 
  16  13   3     1559.17     1172.49    232.91 o 
  17  13   3     1559.62     1441.35    262.87 o 
  18  13   3     2620.98     2262.01    337.72 o 
  19  13   3     7894.77     7362.53    585.84 o 
 -16  14   3       15.61       17.70    232.98 o 
 -15  14   3      486.96      799.91    317.38 o 
 -14  14   3      314.50       26.93    487.91 o 
 -13  14   3       74.67      639.27    343.51 o 
 -12  14   3     1676.77     2283.99    374.36 o 
 -11  14   3     2288.69     2296.67    307.21 o 
 -10  14   3      628.60      358.80    230.58 o 
  -9  14   3     5032.73     4766.76    541.58 o 
  -8  14   3       58.17       89.85    253.37 o 
  -7  14   3    10333.00    10544.35    501.91 o 
  -6  14   3      626.42      195.89    237.14 o 
  -5  14   3     4468.19     4488.20    370.42 o 
  -4  14   3      948.96     1144.72    311.67 o 
  -3  14   3      938.33      977.42    255.98 o 
  -2  14   3     1677.14     1588.77    272.55 o 
  -1  14   3     7546.81     7226.65    425.89 o 
   0  14   3      155.42      332.26    168.98 o 
   1  14   3    12394.49    12849.38    453.67 o 
   2  14   3    17598.74    17096.65    541.11 o 
   3  14   3       25.53       76.15    180.53 o 
   4  14   3    11266.75    11316.86    414.99 o 
   5  14   3     2691.28     2732.79    257.08 o 
   6  14   3      652.49      950.82    223.62 o 
   7  14   3      201.14      329.41    139.15 o 
   8  14   3      115.81      344.19    148.79 o 
   9  14   3     7647.48     7396.10    316.07 o 
  10  14   3    13010.05    12436.98    399.53 o 
  11  14   3        5.56     -180.41    180.41 o 
  12  14   3     3718.87     3934.86    361.45 o 
  13  14   3     1233.69     1395.13    451.80 o 
  14  14   3      996.68      364.81    285.83 o 
  15  14   3      668.96      409.45    269.89 o 
  16  14   3     2511.88     1953.97    353.83 o 
 -12  15   3       11.78      564.00    376.71 o 
 -11  15   3      507.13      894.64    384.90 o 
 -10  15   3      109.04      828.17    424.53 o 
  -9  15   3     1125.43     1184.97    325.57 o 
  -8  15   3        9.25      506.00    300.04 o 
  -7  15   3      266.26       82.55    277.63 o 
  -6  15   3     1426.97     1016.40    495.01 o 
  -5  15   3       75.56      -11.50    223.34 o 
  -4  15   3       17.99      -89.13    263.73 o 
  -3  15   3      122.28      437.90    281.58 o 
  -2  15   3      456.41      208.48    230.28 o 
  -1  15   3      516.32      392.56    234.55 o 
   0  15   3     1374.89     1442.27    279.50 o 
   1  15   3      330.12      502.06    313.28 o 
   2  15   3      183.51      588.93    242.09 o 
   3  15   3     1695.19     1874.29    265.54 o 
   4  15   3      724.13      938.75    221.04 o 
   5  15   3      378.98      570.33    222.01 o 
   6  15   3     1306.82     1382.26    254.51 o 
   7  15   3      820.83      713.08    222.15 o 
   8  15   3      143.93      266.10    232.79 o 
   9  15   3       45.34      -10.96    280.82 o 
  10  15   3        2.44     -221.48    331.07 o 
  11  15   3      574.23      386.25    304.32 o 
  12  15   3     2341.63     1737.41    667.58 o 
  -5  16   3     1759.54     2275.12    487.23 o 
  -4  16   3       32.39      422.54    405.70 o 
  -3  16   3     4290.62     4739.12    482.84 o 
  -2  16   3      441.35      466.12    331.99 o 
  -1  16   3     3825.15     2939.17    458.00 o 
   0  16   3     2929.93     2081.21    467.18 o 
   1  16   3      857.76     1176.42    383.46 o 
   2  16   3     2840.88     3663.23    747.65 o 
   3  16   3       76.49      530.64    421.80 o 
   4  16   3     2031.35     1617.96    346.85 o 
   5  16   3      337.23      791.02    319.04 o 
 -32   0   4       10.42      740.69    478.47 o 
 -31   0   4       26.12       88.19    324.16 o 
 -30   0   4      375.64      719.68    326.35 o 
 -29   0   4     2407.67     2289.81    379.98 o 
 -28   0   4     1163.80     1176.10    334.03 o 
 -27   0   4      628.98      902.55    309.98 o 
 -26   0   4     9491.14     9738.76    575.88 o 
 -25   0   4      997.23      825.14    281.59 o 
 -24   0   4      834.35      845.69    275.97 o 
 -23   0   4     6185.02     6741.28    802.60 o 
 -22   0   4       62.97      204.38    212.47 o 
 -21   0   4      270.75      428.19    386.40 o 
 -20   0   4    17087.43    16534.49    642.78 o 
 -19   0   4      816.80      796.46    113.61 o 
 -18   0   4    30632.12    30637.43    548.96 o 
 -17   0   4    81478.59    78546.77   1164.42 o 
 -16   0   4     4566.85     6469.36    278.32 o 
 -15   0   4   127244.69   116415.13   1637.92 o 
 -14   0   4     4503.19     5771.22    186.71 o 
 -13   0   4     1410.11     1629.77    106.43 o 
 -12   0   4      166.74      306.25    101.55 o 
 -11   0   4     2037.94     1714.42    123.44 o 
 -10   0   4    49611.65    45719.00    890.59 o 
  -9   0   4   223862.89   232392.78   3985.14 o 
  -8   0   4     5564.40     5172.39    187.72 o 
  -7   0   4   235816.78   246045.11   4187.09 o 
  -6   0   4   224137.17   229855.92   3908.13 o 
  -5   0   4    15590.21    14540.85    312.41 o 
  -4   0   4    47424.27    47913.41    774.92 o 
  -3   0   4    62942.90    76820.23   1400.16 o 
  -2   0   4     3066.27     4921.78    172.22 o 
  -1   0   4       51.30      153.23     60.54 o 
   0   0   4     4040.34     8399.06    269.43 o 
   1   0   4     4586.48     8059.58    229.73 o 
   2   0   4    44548.50    56177.38    804.27 o 
   3   0   4    38104.67    36142.42    671.53 o 
   4   0   4      690.09      944.77     88.79 o 
   5   0   4      895.28      808.35     59.91 o 
   6   0   4    17071.00    17548.38    319.67 o 
   7   0   4     2319.14     2700.24    108.61 o 
   8   0   4    28333.37    28953.17    634.56 o 
   9   0   4      207.32      708.04    103.99 o 
  10   0   4    89390.59    77147.86   1233.56 o 
  11   0   4      877.02     1312.85    114.07 o 
  12   0   4    77893.26    77321.58   1260.25 o 
  13   0   4    30890.25    27673.45    683.06 o 
  14   0   4    18797.83    16395.87    392.65 o 
  15   0   4       12.73      128.49    102.84 o 
  16   0   4     6614.03     6316.42    252.01 o 
  17   0   4      293.30      312.73    118.41 o 
  18   0   4    42458.23    40786.41    804.36 o 
  19   0   4    15299.26    15930.56    448.89 o 
  20   0   4    16962.12    15651.97    451.21 o 
  21   0   4    34611.21    36443.47    879.01 o 
  22   0   4     5234.68     5607.95    502.26 o 
  23   0   4    14147.71    15259.26    729.81 o 
  24   0   4     3051.22     3216.60    473.47 o 
  25   0   4      437.05      194.16    217.39 o 
  26   0   4      172.92      427.92    239.91 o 
  27   0   4     2700.90     2799.14    515.28 o 
  28   0   4     2649.47     2712.17    348.52 o 
  29   0   4     9767.97    10690.01    558.30 o 
  30   0   4      392.58      712.78    356.52 o 
  31   0   4       31.19      830.07    373.99 o 
 -32   1   4      840.62      762.35    352.39 o 
 -31   1   4      902.60      803.72    279.26 o 
 -30   1   4       76.82      154.76    213.72 o 
 -29   1   4      111.79      280.91    204.45 o 
 -28   1   4      298.79      719.73    215.02 o 
 -27   1   4     3438.95     3151.97    341.09 o 
 -26   1   4      469.75      735.71    203.91 o 
 -25   1   4     3410.97     3883.17    283.27 o 
 -24   1   4     7765.16     8347.60    361.49 o 
 -23   1   4     2268.42     2632.08    233.71 o 
 -22   1   4      204.53      484.98    181.06 o 
 -21   1   4        2.78        3.90    111.16 o 
 -20   1   4      196.49      294.72    104.70 o 
 -19   1   4    11980.09    13265.34    286.93 o 
 -18   1   4     9429.79     8746.08    215.09 o 
 -17   1   4     1868.00     1709.40    102.40 o 
 -16   1   4    30713.98    32582.26    395.27 o 
 -15   1   4    14194.52    12668.84    205.53 o 
 -14   1   4      906.84      752.36     67.33 o 
 -13   1   4    10376.39    10252.23    177.29 o 
 -12   1   4     2731.67     2112.33     79.00 o 
 -11   1   4     3353.99     3228.49     97.10 o 
 -10   1   4    18215.91    18124.82    252.20 o 
  -9   1   4      109.06      165.27     44.48 o 
  -8   1   4    93843.42    92683.45   1099.64 o 
  -7   1   4    14529.82    16491.05    248.56 o 
  -6   1   4      354.63      -36.43     36.43 o 
  -5   1   4    24043.29    17864.63    248.54 o 
  -4   1   4     7053.61    11466.19    201.10 o 
  -3   1   4     1152.95     3246.02    241.83 o 
  -2   1   4    29760.66    38046.31    729.04 o 
  -1   1   4       68.30      728.28     58.42 o 
   0   1   4     5114.82     5996.90    194.04 o 
   1   1   4      351.90      709.63     59.07 o 
   2   1   4      807.05      960.61     63.48 o 
   3   1   4      139.40       35.53     23.48 o 
   4   1   4     6854.43     6480.98     96.23 o 
   5   1   4     9303.53     9981.01    130.36 o 
   6   1   4    22295.74    22033.44    252.83 o 
   7   1   4     1944.14     3049.88     83.29 o 
   8   1   4     7566.78     9512.38    155.83 o 
   9   1   4     3149.45     2276.39    107.21 o 
  10   1   4     3872.97     3535.13    111.66 o 
  11   1   4    27924.16    28284.24    383.14 o 
  12   1   4     6195.35     6283.27    156.01 o 
  13   1   4     1500.56     1468.05    101.42 o 
  14   1   4      477.41      193.92     78.65 o 
  15   1   4        9.99      -75.57     75.57 o 
  16   1   4     2286.27     2166.64    136.34 o 
  17   1   4    15563.84    16147.05    301.15 o 
  18   1   4      843.88     1297.83    120.32 o 
  19   1   4    13842.97    13156.69    267.84 o 
  20   1   4    12306.51    12268.83    281.46 o 
  21   1   4     1979.73     2834.50    166.30 o 
  22   1   4     1218.70      910.89    132.60 o 
  23   1   4      259.80      345.20    115.45 o 
  24   1   4     2405.67     1852.75    194.68 o 
  25   1   4      244.49      564.72    165.56 o 
  26   1   4      257.92      391.98    163.20 o 
  27   1   4     3632.09     3763.72    257.34 o 
  28   1   4     3315.88     4076.46    274.07 o 
  29   1   4      177.27      626.22    235.58 o 
  30   1   4     1866.68     2012.64    290.31 o 
  31   1   4     2993.42     3424.26    349.02 o 
 -32   2   4       59.08      102.71    324.85 o 
 -31   2   4       72.97        0.59    244.89 o 
 -30   2   4      642.10      853.23    318.49 o 
 -29   2   4       87.69      462.83    249.85 o 
 -28   2   4      311.33      343.68    207.00 o 
 -27   2   4      416.85      601.76    209.90 o 
 -26   2   4      164.65      598.83    199.74 o 
 -25   2   4        5.30      294.86    181.84 o 
 -24   2   4     1008.06     1282.64    209.92 o 
 -23   2   4        4.57      171.80    157.46 o 
 -22   2   4    13487.88    13466.00    316.13 o 
 -21   2   4     5889.78     5774.83    212.13 o 
 -20   2   4     6772.16     6603.28    218.61 o 
 -19   2   4     7717.63     7413.21    227.03 o 
 -18   2   4     1664.34     1979.94    182.19 o 
 -17   2   4     5601.67     5024.88    179.91 o 
 -16   2   4    10093.27     9882.14    340.03 o 
 -15   2   4    22236.80    20597.94    406.88 o 
 -14   2   4    13770.63    12507.95    222.94 o 
 -13   2   4    64283.40    59572.23    823.82 o 
 -12   2   4       36.48      291.72     70.33 o 
 -11   2   4    56173.14    56675.95    727.29 o 
 -10   2   4     1372.31     1314.80    108.03 o 
  -9   2   4    20700.12    18230.62    284.39 o 
  -8   2   4    14915.30    18370.56    277.57 o 
  -7   2   4    23916.55    24191.02    335.01 o 
  -6   2   4     1008.87     1260.98     87.90 o 
  -5   2   4    13858.04    13706.72    238.42 o 
  -4   2   4    52032.09    58424.24    753.58 o 
  -3   2   4    19770.56    19596.50    281.41 o 
  -2   2   4     4847.45     4091.55     89.41 o 
  -1   2   4     3864.19     3232.40     87.86 o 
   0   2   4       21.75      157.25     30.46 o 
   1   2   4    20284.37    22273.96    357.75 o 
   2   2   4     4920.83     4351.46     89.99 o 
   3   2   4    16933.80    16178.32    174.68 o 
   4   2   4      527.18      472.84     49.65 o 
   5   2   4   122815.44   134127.59   1137.27 o 
   6   2   4     1475.03      827.95     42.34 o 
   7   2   4    41542.73    36742.27    419.32 o 
   8   2   4    77269.21    77369.93    814.51 o 
   9   2   4     6199.01     6201.46    140.14 o 
  10   2   4    18211.85    15533.68    231.75 o 
  11   2   4     9015.76     8542.89    166.54 o 
  12   2   4     6402.06     5886.94    154.64 o 
  13   2   4      650.27      660.09     78.95 o 
  14   2   4    32728.39    31160.79    436.02 o 
  15   2   4     2089.54     2460.87    123.12 o 
  16   2   4    33320.34    33353.55    475.54 o 
  17   2   4    27653.13    26078.63    408.47 o 
  18   2   4     5488.05     5240.89    199.48 o 
  19   2   4    19349.87    18633.87    514.28 o 
  20   2   4      143.38      531.80    113.02 o 
  21   2   4     1716.52     1726.00    146.29 o 
  22   2   4     1374.20     1336.07    140.96 o 
  23   2   4     6976.93     7297.12    246.33 o 
  24   2   4     1663.64     1937.54    170.22 o 
  25   2   4     5283.45     5958.87    263.43 o 
  26   2   4      680.57      587.10    168.12 o 
  27   2   4      723.99      933.49    213.33 o 
  28   2   4      493.54      891.08    243.97 o 
  29   2   4      286.70      774.51    243.43 o 
  30   2   4      644.40     1115.36    268.27 o 
  31   2   4       49.50      694.48    256.10 o 
 -31   3   4       28.51      -23.65    245.08 o 
 -30   3   4       22.88      223.47    255.04 o 
 -29   3   4     3741.41     3922.15    377.92 o 
 -28   3   4     1512.02     2109.64    317.21 o 
 -27   3   4     2346.21     2638.07    425.68 o 
 -26   3   4     2704.22     2497.39    262.34 o 
 -25   3   4      589.87      660.35    199.11 o 
 -24   3   4     2075.94     2294.39    239.98 o 
 -23   3   4     2598.83     2778.00    180.93 o 
 -22   3   4      408.32      540.21    125.55 o 
 -21   3   4     9607.21     9453.87    270.77 o 
 -20   3   4     8218.91     7971.64    320.04 o 
 -19   3   4     2937.00     2774.26    192.92 o 
 -18   3   4     7289.76     7596.33    268.74 o 
 -17   3   4     6623.61     6405.65    323.00 o 
 -16   3   4     5021.58     4266.13    179.14 o 
 -15   3   4      318.36      254.89     90.76 o 
 -14   3   4    44704.37    43430.39    570.10 o 
 -13   3   4     4060.54     4455.59    154.26 o 
 -12   3   4    25558.16    24659.95    416.25 o 
 -11   3   4     5030.55     4603.97    142.72 o 
 -10   3   4    13908.26    13859.47    243.99 o 
  -9   3   4    18312.22    19359.56    298.81 o 
  -8   3   4    15290.59    14056.87    232.02 o 
  -7   3   4     2880.75     3045.84     97.76 o 
  -6   3   4    85520.81    84983.77   1006.76 o 
  -5   3   4    29813.04    28428.02    404.52 o 
  -4   3   4     3160.36     2747.64    104.33 o 
  -3   3   4    10113.61    10331.13    154.02 o 
  -2   3   4     3759.54     2930.53     86.50 o 
  -1   3   4     2226.97     3724.80    114.55 o 
   0   3   4     1775.48     3102.96    100.27 o 
   1   3   4    63343.15    61538.19    825.14 o 
   2   3   4    21512.10    28123.90    383.20 o 
   3   3   4    14429.40    12406.93    174.83 o 
   4   3   4     2486.87     3928.98     96.23 o 
   5   3   4    52273.09    59818.56    614.88 o 
   6   3   4   144701.92   149940.98   1317.97 o 
   7   3   4    12204.76    12422.92    176.64 o 
   8   3   4    28887.81    29242.91    340.34 o 
   9   3   4    78967.16    79569.20    812.10 o 
  10   3   4    22978.41    21953.43    299.11 o 
  11   3   4    14754.74    14531.41    244.75 o 
  12   3   4    17054.23    17850.15    286.65 o 
  13   3   4     2352.01     2243.37    104.01 o 
  14   3   4      198.44      280.70     72.70 o 
  15   3   4    14941.75    13660.22    247.91 o 
  16   3   4      278.52      122.41     86.68 o 
  17   3   4    43445.93    43559.46    595.22 o 
  18   3   4    12260.40    11365.92    262.49 o 
  19   3   4     6593.90     6304.96    225.31 o 
  20   3   4    16588.50    16845.82    359.76 o 
  21   3   4     2075.79     2509.74    161.18 o 
  22   3   4       40.29       81.13    114.57 o 
  23   3   4     2900.19     2693.89    177.67 o 
  24   3   4     2470.12     2726.02    184.52 o 
  25   3   4      760.79      782.85    164.01 o 
  26   3   4     2355.30     2336.81    243.75 o 
  27   3   4     1081.77      933.27    215.85 o 
  28   3   4      551.33      242.80    221.97 o 
  29   3   4       50.00       96.55    223.22 o 
  30   3   4      731.13      747.11    377.00 o 
  31   3   4        4.46      535.69    295.79 o 
 -31   4   4     1572.70     2368.85    532.58 o 
 -30   4   4      940.13     1133.79    314.58 o 
 -29   4   4      140.97     -147.85    248.31 o 
 -28   4   4     1922.65     1390.39    297.18 o 
 -27   4   4     1766.67     1737.14    300.99 o 
 -26   4   4      596.80      470.68    242.22 o 
 -25   4   4     1016.61     1167.59    219.09 o 
 -24   4   4     1452.10      591.91    145.04 o 
 -23   4   4        1.54      227.67    117.47 o 
 -22   4   4      817.95     1255.79    150.35 o 
 -21   4   4      476.82      671.90    133.03 o 
 -20   4   4      293.33      393.67    118.12 o 
 -19   4   4       68.38       76.38     99.27 o 
 -18   4   4     1178.98     1196.84    130.74 o 
 -17   4   4      615.56      342.38    106.50 o 
 -16   4   4      119.25      183.78     95.55 o 
 -15   4   4      141.82      -78.23     78.23 o 
 -14   4   4    14812.89    13979.29    308.35 o 
 -13   4   4     3626.37     3187.48    149.73 o 
 -12   4   4    13183.33    11664.01    239.76 o 
 -11   4   4    19383.12    18964.44    313.12 o 
 -10   4   4       38.23      170.73     61.25 o 
  -9   4   4    47417.05    49327.78    636.66 o 
  -8   4   4    26602.71    24479.10    354.65 o 
  -7   4   4        1.31      119.71     48.30 o 
  -6   4   4     8859.74     7440.14    140.24 o 
  -5   4   4     2013.05     1494.89     62.33 o 
  -4   4   4    15375.90    20085.46    267.45 o 
  -3   4   4    39284.84    40066.08    509.12 o 
  -2   4   4     1740.66     1833.50     78.11 o 
  -1   4   4    12691.52    13290.14    213.18 o 
   0   4   4    21871.12    26092.27    360.63 o 
   1   4   4    23199.38    25398.06    364.66 o 
   2   4   4     2080.67     1977.59     81.20 o 
   3   4   4    14954.30    17738.88    237.62 o 
   4   4   4    53648.86    49771.46    555.65 o 
   5   4   4     6917.42     8659.38    159.72 o 
   6   4   4    11300.15    12571.91    183.98 o 
   7   4   4     9401.05     8386.65    143.48 o 
   8   4   4     5906.37     6784.15    131.73 o 
   9   4   4     3595.69     4401.84    116.55 o 
  10   4   4     1492.36     2007.65     89.65 o 
  11   4   4     4927.75     6018.00    137.74 o 
  12   4   4    48341.87    44217.19    505.86 o 
  13   4   4     9365.52     9714.96    202.05 o 
  14   4   4     8722.32     9186.83    214.05 o 
  15   4   4    40357.31    38199.79    661.85 o 
  16   4   4      315.46      369.11     95.54 o 
  17   4   4     2314.15     3088.38    186.32 o 
  18   4   4     8219.60     7585.91    220.79 o 
  19   4   4     1351.70     1651.62    135.32 o 
  20   4   4      899.77     1028.74    130.05 o 
  21   4   4      771.00      674.21    119.47 o 
  22   4   4      410.06      688.72    143.41 o 
  23   4   4     1683.32     2079.08    186.11 o 
  24   4   4      646.79      998.92    179.32 o 
  25   4   4      661.38      527.96    170.42 o 
  26   4   4     2393.60     2958.81    277.92 o 
  27   4   4       81.44      442.13    236.07 o 
  28   4   4     1412.14     1413.18    278.78 o 
  29   4   4     2744.08     3015.34    390.48 o 
  30   4   4       43.06      651.27    300.96 o 
 -30   5   4      959.12      768.77    300.58 o 
 -29   5   4      294.56      464.59    278.65 o 
 -28   5   4      510.03      485.25    275.12 o 
 -27   5   4      140.63      453.03    261.31 o 
 -26   5   4        0.20        1.51    234.73 o 
 -25   5   4     1784.45     1814.10    204.29 o 
 -24   5   4      677.30      389.74    160.46 o 
 -23   5   4     3416.79     3112.13    203.42 o 
 -22   5   4     3539.68     3775.19    208.06 o 
 -21   5   4     3767.66     4673.94    217.38 o 
 -20   5   4     7790.33     6556.42    240.65 o 
 -19   5   4     5245.60     5070.69    202.00 o 
 -18   5   4     8936.24     8955.51    262.65 o 
 -17   5   4     1734.72     1605.10    142.07 o 
 -16   5   4    10125.43     9291.27    250.68 o 
 -15   5   4     3060.38     3044.58    166.13 o 
 -14   5   4     5906.01     5919.70    237.71 o 
 -13   5   4     3235.67     3392.08    170.97 o 
 -12   5   4    25056.92    23165.18    409.31 o 
 -11   5   4     3624.45     3616.58    134.83 o 
 -10   5   4    67801.54    67187.63    848.58 o 
  -9   5   4     5028.58     4500.41    138.37 o 
  -8   5   4    12230.58    10485.30    180.11 o 
  -7   5   4     6634.27     6949.67    136.34 o 
  -6   5   4      331.50      415.20     51.36 o 
  -5   5   4     2595.00     3556.35    107.48 o 
  -4   5   4    10606.89    12430.91    202.31 o 
  -3   5   4      347.61      543.90     81.28 o 
  -2   5   4    52216.03    52724.59    672.75 o 
  -1   5   4     4540.74     6612.88    133.39 o 
   0   5   4     3845.28     5088.59    124.44 o 
   1   5   4    10853.26     9384.68    183.20 o 
   2   5   4     8887.17    11684.51    211.95 o 
   3   5   4    20500.44    19787.86    302.41 o 
   4   5   4     4328.79     3705.74    106.37 o 
   5   5   4    47871.57    52445.59    610.93 o 
   6   5   4     6443.12     6317.14    147.54 o 
   7   5   4     4897.42     4695.48    126.44 o 
   8   5   4        1.04       50.97     44.10 o 
   9   5   4     4715.83     5494.55    124.59 o 
  10   5   4     2607.63     3364.57    105.27 o 
  11   5   4    35853.75    34213.71    411.45 o 
  12   5   4     2069.90     2326.87    107.96 o 
  13   5   4    35673.04    36403.50    496.53 o 
  14   5   4    17182.46    16352.36    281.41 o 
  15   5   4     5052.24     5133.79    177.49 o 
  16   5   4    19013.50    17637.64    325.52 o 
  17   5   4     1157.56     1151.58    122.52 o 
  18   5   4      356.84      161.47    102.52 o 
  19   5   4     9152.56     8940.55    274.49 o 
  20   5   4     4227.90     3784.66    283.64 o 
  21   5   4     6820.16     6229.30    244.71 o 
  22   5   4     7384.81     7489.94    300.20 o 
  23   5   4     1070.48     1174.79    184.81 o 
  24   5   4     1641.32     1717.58    266.09 o 
  25   5   4      292.27      321.58    197.27 o 
  26   5   4      549.07      588.49    203.77 o 
  27   5   4       16.55      578.60    211.03 o 
  28   5   4      324.90      308.82    240.50 o 
  29   5   4       65.75      278.35    245.46 o 
  30   5   4        9.57       12.12    282.50 o 
 -30   6   4      198.39      464.46    270.84 o 
 -29   6   4       32.16      272.52    375.17 o 
 -28   6   4      339.62      242.40    275.27 o 
 -27   6   4      426.18      513.87    265.64 o 
 -26   6   4     2110.19     2415.94    346.17 o 
 -25   6   4     2208.62     2209.03    221.00 o 
 -24   6   4       78.67      202.63    190.26 o 
 -23   6   4     3362.68     3880.47    245.76 o 
 -22   6   4     2297.32     2305.73    207.27 o 
 -21   6   4     2096.04     1897.18    174.89 o 
 -20   6   4        3.21      143.20    119.97 o 
 -19   6   4     4548.76     4391.74    198.02 o 
 -18   6   4      694.61      757.52    130.73 o 
 -17   6   4    14922.12    12918.47    308.12 o 
 -16   6   4        8.38      115.17    103.27 o 
 -15   6   4     5356.33     5518.80    213.89 o 
 -14   6   4     4813.68     4030.78    185.91 o 
 -13   6   4     3404.34     4349.83    210.13 o 
 -12   6   4       36.53       54.33     86.47 o 
 -11   6   4     1114.74      962.15    105.22 o 
 -10   6   4     4195.61     5002.28    157.69 o 
  -9   6   4     1317.72      902.44     61.84 o 
  -8   6   4       69.48      -37.51     37.51 o 
  -7   6   4     3533.29     3853.25    104.56 o 
  -6   6   4     9746.21     9675.26    179.63 o 
  -5   6   4     2636.88     2696.11    102.98 o 
  -4   6   4      168.03      257.99     48.37 o 
  -3   6   4     1559.13     2106.60     80.00 o 
  -2   6   4     5315.17     5196.57    128.38 o 
  -1   6   4     1378.63     1970.60     80.90 o 
   0   6   4     6356.88     7206.13    169.63 o 
   1   6   4     1891.53     2312.54    101.17 o 
   2   6   4    10036.04    11340.07    239.70 o 
   3   6   4      184.34      197.23     61.54 o 
   4   6   4      808.20      739.73     77.13 o 
   5   6   4     4730.37     4897.06    170.69 o 
   6   6   4       25.42       57.10     64.40 o 
   7   6   4     2504.97     2600.76    104.94 o 
   8   6   4      615.14      684.78     82.08 o 
   9   6   4     2522.29     2603.27    112.91 o 
  10   6   4     5132.08     5008.07    139.27 o 
  11   6   4      209.77      138.32     67.92 o 
  12   6   4     3538.46     3547.66    132.23 o 
  13   6   4     1079.79     1268.18    101.39 o 
  14   6   4      406.62      284.96     87.25 o 
  15   6   4     2880.08     2394.57    137.15 o 
  16   6   4      686.88      528.81    239.57 o 
  17   6   4     7001.59     6871.82    297.03 o 
  18   6   4     5581.20     4863.40    269.53 o 
  19   6   4     2369.61     2358.47    265.40 o 
  20   6   4     3768.58     3377.99    249.96 o 
  21   6   4       70.24       75.67    140.89 o 
  22   6   4       91.92      292.98    156.65 o 
  23   6   4      203.16      342.13    162.41 o 
  24   6   4      830.00     1293.76    275.86 o 
  25   6   4        5.24       73.73    167.56 o 
  26   6   4     2953.05     2773.26    274.60 o 
  27   6   4     2610.00     2416.13    276.09 o 
  28   6   4     1162.56     1935.85    262.75 o 
  29   6   4     4351.61     5061.07    398.55 o 
 -29   7   4      353.29      113.44    352.67 o 
 -28   7   4     1588.41     1537.53    425.47 o 
 -27   7   4     3105.61     2890.27    289.57 o 
 -26   7   4      447.45      473.62    185.07 o 
 -25   7   4      769.50      859.20    195.04 o 
 -24   7   4     3809.99     3162.33    242.58 o 
 -23   7   4     2498.36     2563.49    294.10 o 
 -22   7   4      336.28      231.12    155.26 o 
 -21   7   4     5067.72     5517.81    256.33 o 
 -20   7   4     5789.25     5265.09    243.02 o 
 -19   7   4       50.96       10.59    125.67 o 
 -18   7   4     1191.02      945.88    144.05 o 
 -17   7   4       75.40      -63.97    109.34 o 
 -16   7   4      217.43      -98.61     98.61 o 
 -15   7   4    14395.40    13162.31    323.35 o 
 -14   7   4      819.36      967.48    127.82 o 
 -13   7   4    27946.72    28530.48    498.66 o 
 -12   7   4    32425.32    28115.95    486.25 o 
 -11   7   4       72.68        2.43     85.17 o 
 -10   7   4     9990.22    10746.82    286.08 o 
  -9   7   4     1364.66     1120.37     78.75 o 
  -8   7   4       49.11       14.14     51.64 o 
  -7   7   4      419.05      203.56     53.11 o 
  -6   7   4     3566.27     3590.91    127.86 o 
  -5   7   4     5887.53     5708.40    146.27 o 
  -4   7   4    27772.71    29404.73    401.69 o 
  -3   7   4     4253.24     4131.80    123.12 o 
  -2   7   4    16999.37    19240.37    315.04 o 
  -1   7   4     5429.02     6203.98    181.26 o 
   0   7   4     9018.09     8966.40    202.70 o 
   1   7   4     1600.35     1608.38    110.13 o 
   2   7   4       76.73      -28.05     63.40 o 
   3   7   4    12018.91    12712.69    294.74 o 
   4   7   4       21.02       76.41     79.38 o 
   5   7   4    16483.46    19146.98    329.83 o 
   6   7   4    19942.30    20477.26    348.46 o 
   7   7   4    25709.05    25724.90    465.96 o 
   8   7   4     5464.63     5936.75    208.60 o 
   9   7   4     7114.08     7643.90    206.26 o 
  10   7   4      345.16      394.87     92.26 o 
  11   7   4     1413.66     1665.56    124.87 o 
  12   7   4      479.91      306.89     95.91 o 
  13   7   4    18477.13    17550.72    343.62 o 
  14   7   4     3266.19     2986.92    190.11 o 
  15   7   4     6185.06     6296.75    320.29 o 
  16   7   4    19191.52    17922.88    464.97 o 
  17   7   4      726.62      603.36    165.88 o 
  18   7   4     7898.51     8356.76    396.43 o 
  19   7   4     1816.85     1750.26    218.72 o 
  20   7   4      149.72      -10.72    140.67 o 
  21   7   4      301.62       20.16    149.98 o 
  22   7   4      257.73      101.09    157.12 o 
  23   7   4      378.05      420.87    169.91 o 
  24   7   4     5052.70     4816.32    288.24 o 
  25   7   4      202.26      325.14    241.54 o 
  26   7   4      789.25      509.52    216.49 o 
  27   7   4     1211.95     1738.31    310.08 o 
  28   7   4      296.06      499.69    268.88 o 
 -28   8   4       87.11      119.07    415.45 o 
 -27   8   4      757.28      546.96    279.76 o 
 -26   8   4      729.66      410.71    222.06 o 
 -25   8   4        4.98      157.81    199.37 o 
 -24   8   4      480.20      407.91    215.95 o 
 -23   8   4      944.14      985.17    217.43 o 
 -22   8   4      226.09      229.97    159.43 o 
 -21   8   4     8768.38     8532.21    319.71 o 
 -20   8   4      298.86      356.37    150.50 o 
 -19   8   4     8222.19     7982.76    303.71 o 
 -18   8   4     2102.57     2297.33    194.39 o 
 -17   8   4        4.11      102.65    118.63 o 
 -16   8   4      218.14       55.34    113.90 o 
 -15   8   4     1170.94     1143.27    142.62 o 
 -14   8   4     3213.26     2989.88    175.30 o 
 -13   8   4     8187.75     9126.23    264.30 o 
 -12   8   4       38.64       50.26     99.13 o 
 -11   8   4    10751.20     9348.30    253.04 o 
 -10   8   4     9914.77    10509.81    296.20 o 
  -9   8   4      836.17      604.52    102.13 o 
  -8   8   4     2809.88     2331.34    155.77 o 
  -7   8   4     3575.62     4172.83    133.64 o 
  -6   8   4    15520.35    15572.28    240.99 o 
  -5   8   4      458.71      807.43     74.32 o 
  -4   8   4     8265.25     9122.93    180.72 o 
  -3   8   4    21353.63    22797.41    340.44 o 
  -2   8   4       53.10        6.27     67.54 o 
  -1   8   4    13366.37    15613.82    320.37 o 
   0   8   4      761.09      810.54    107.57 o 
   1   8   4      346.56      365.89     88.41 o 
   2   8   4      893.85      852.91    102.78 o 
   3   8   4     1508.53     1732.34    141.12 o 
   4   8   4     5808.74     6476.56    224.76 o 
   5   8   4     2308.29     2222.06    140.72 o 
   6   8   4      709.39      734.93    119.06 o 
   7   8   4     3559.49     3947.40    177.23 o 
   8   8   4      546.56      493.91    106.34 o 
   9   8   4     1800.38     1817.99    148.70 o 
  10   8   4     1840.68     1664.61    126.93 o 
  11   8   4     1545.56     1817.21    136.65 o 
  12   8   4     5293.56     4880.79    220.50 o 
  13   8   4      246.68      270.76    118.71 o 
  14   8   4     4161.91     4017.85    241.54 o 
  15   8   4     2895.46     2330.98    211.05 o 
  16   8   4      391.54       43.35    147.10 o 
  17   8   4      841.43      585.40    175.24 o 
  18   8   4     2658.75     2819.21    244.13 o 
  19   8   4     2015.58     1944.91    229.41 o 
  20   8   4      851.35      831.37    174.51 o 
  21   8   4     2103.77     1969.55    210.52 o 
  22   8   4     9165.57     8831.37    351.75 o 
  23   8   4      771.40      375.74    185.71 o 
  24   8   4     2183.18     2077.80    233.71 o 
  25   8   4     5338.57     5641.21    366.65 o 
  26   8   4       34.10      526.13    271.41 o 
  27   8   4      292.38      433.06    255.66 o 
 -26   9   4       38.07      -13.75    289.48 o 
 -25   9   4      223.59      -73.61    277.66 o 
 -24   9   4      350.55      152.31    224.01 o 
 -23   9   4      634.19      538.63    210.03 o 
 -22   9   4      672.75      694.08    201.54 o 
 -21   9   4      503.17      357.71    184.14 o 
 -20   9   4      671.71      651.40    179.76 o 
 -19   9   4     4892.23     5236.93    305.70 o 
 -18   9   4       93.12      127.86    170.53 o 
 -17   9   4     6474.22     6126.18    266.41 o 
 -16   9   4     3870.18     4142.44    224.73 o 
 -15   9   4     1600.99     2081.28    170.93 o 
 -14   9   4      225.87      331.71    122.74 o 
 -13   9   4     1489.94      940.04    135.05 o 
 -12   9   4       31.64      -96.85     96.85 o 
 -11   9   4     5985.51     6380.56    252.34 o 
 -10   9   4       69.68       72.13     97.13 o 
  -9   9   4    11754.44    10100.83    266.24 o 
  -8   9   4     2381.46     2581.97    136.76 o 
  -7   9   4      301.00      235.48     77.58 o 
  -6   9   4      202.08      172.42     77.23 o 
  -5   9   4     2892.28     3219.93    130.44 o 
  -4   9   4       10.93       34.06     60.22 o 
  -3   9   4     1837.89     1867.64    150.74 o 
  -2   9   4       55.08       86.87     99.06 o 
  -1   9   4      979.33      550.75    109.90 o 
   0   9   4       18.15      -66.21     81.67 o 
   1   9   4      559.79      480.44    102.60 o 
   2   9   4     7564.17     7882.38    253.38 o 
   3   9   4      248.29      234.03     93.09 o 
   4   9   4       67.55      -59.98     91.83 o 
   5   9   4      618.67      731.75    133.83 o 
   6   9   4     3395.75     3397.75    307.86 o 
   7   9   4      908.83      611.85    118.63 o 
   8   9   4       26.35      -96.11     96.11 o 
   9   9   4     6744.91     6780.90    239.06 o 
  10   9   4     7755.48     8054.98    274.18 o 
  11   9   4     4736.81     4652.14    223.89 o 
  12   9   4    12505.73    10945.49    410.59 o 
  13   9   4     1246.92     1073.84    216.22 o 
  14   9   4     4614.76     3959.42    341.63 o 
  15   9   4       32.08     -141.86    141.86 o 
  16   9   4     1623.21     1112.36    193.50 o 
  17   9   4       12.88      198.92    165.69 o 
  18   9   4      844.45      884.52    201.33 o 
  19   9   4      213.18       93.28    144.86 o 
  20   9   4     4011.10     3641.31    251.52 o 
  21   9   4     4330.65     4538.63    276.27 o 
  22   9   4     1248.43     1013.81    202.93 o 
  23   9   4     2055.59     1636.09    288.29 o 
  24   9   4        8.94      251.24    256.40 o 
  25   9   4      576.23      771.52    280.55 o 
  26   9   4      159.79      243.06    276.36 o 
 -25  10   4      377.38       45.11    395.08 o 
 -24  10   4      106.22      205.69    289.67 o 
 -23  10   4      752.30      454.24    411.86 o 
 -22  10   4      188.38       50.01    229.84 o 
 -21  10   4     1369.91     1358.37    240.82 o 
 -20  10   4        7.43     -139.57    167.85 o 
 -19  10   4     1344.56     1374.18    199.20 o 
 -18  10   4        4.49      -93.14    165.53 o 
 -17  10   4       10.36     -137.38    154.71 o 
 -16  10   4        0.98       71.01    152.78 o 
 -15  10   4      156.37      176.71    167.47 o 
 -14  10   4     1223.80     1082.49    174.40 o 
 -13  10   4     1052.59      624.19    232.43 o 
 -12  10   4     2504.14     2398.23    172.18 o 
 -11  10   4      500.76      453.24    121.43 o 
 -10  10   4     1349.68     1398.28    173.00 o 
  -9  10   4     1133.51     1214.50    141.64 o 
  -8  10   4     1458.40     1646.66    190.22 o 
  -7  10   4      317.67      128.79     99.64 o 
  -6  10   4    10598.71    10399.06    286.78 o 
  -5  10   4      864.04     1181.43    111.76 o 
  -4  10   4     8144.61     8525.15    259.44 o 
  -3  10   4    10120.09    10462.99    301.91 o 
  -2  10   4     6469.28     6661.24    248.45 o 
  -1  10   4     4565.35     5599.09    213.99 o 
   0  10   4     2674.27     2864.48    166.61 o 
   1  10   4      461.69      292.85    102.77 o 
   2  10   4      746.00      549.52    112.83 o 
   3  10   4     7184.74     7622.22    249.70 o 
   4  10   4     2862.07     3483.66    273.01 o 
   5  10   4     7002.13     6921.19    275.12 o 
   6  10   4     2851.10     2991.36    202.42 o 
   7  10   4    13205.74    12465.05    359.20 o 
   8  10   4       38.18      202.52    129.44 o 
   9  10   4    11691.44    11189.82    311.66 o 
  10  10   4      178.53      281.93    126.90 o 
  11  10   4     1794.10     1764.28    187.04 o 
  12  10   4      198.66      225.77    150.05 o 
  13  10   4     2074.60     1459.49    198.11 o 
  14  10   4      410.81      333.60    165.20 o 
  15  10   4     6550.09     6192.76    316.88 o 
  16  10   4     1143.51      896.48    196.86 o 
  17  10   4     1761.08     1800.40    290.04 o 
  18  10   4      144.78       99.35    145.16 o 
  19  10   4       38.38      -27.25    156.77 o 
  20  10   4      318.50      555.84    177.04 o 
  21  10   4       83.98     -127.29    191.13 o 
  22  10   4     2225.98     1864.98    310.01 o 
  23  10   4        1.55      358.78    254.13 o 
  24  10   4      938.70      923.27    281.62 o 
  25  10   4      400.95     1723.50    672.03 o 
 -23  11   4      641.54      779.57    321.44 o 
 -22  11   4     2948.20     2502.79    392.29 o 
 -21  11   4      137.36      193.97    280.82 o 
 -20  11   4     1683.45     1690.80    289.53 o 
 -19  11   4     2688.84     3015.05    327.02 o 
 -18  11   4      296.11      526.44    190.10 o 
 -17  11   4     4339.26     4884.47    303.43 o 
 -16  11   4     3308.92     2776.07    319.43 o 
 -15  11   4      141.19      259.04    157.72 o 
 -14  11   4     2927.06     2787.42    310.69 o 
 -13  11   4      329.38      534.91    176.03 o 
 -12  11   4      162.20       78.99    191.31 o 
 -11  11   4      870.81      873.47    201.13 o 
 -10  11   4      909.24      705.77    189.36 o 
  -9  11   4      468.10      146.92    148.51 o 
  -8  11   4     8287.73     8681.71    350.86 o 
  -7  11   4     3448.16     3497.89    298.20 o 
  -6  11   4     1112.54     1098.41    161.77 o 
  -5  11   4     7254.76     8010.15    420.32 o 
  -4  11   4     1677.31     1605.60    149.33 o 
  -3  11   4     2080.98     1935.70    179.16 o 
  -2  11   4     1913.20     2144.18    160.10 o 
  -1  11   4      373.09      367.40    114.51 o 
   0  11   4     1022.02     1224.98    137.93 o 
   1  11   4        7.28      -19.49    101.18 o 
   2  11   4      482.96      317.39    115.96 o 
   3  11   4     4462.44     5013.67    261.96 o 
   4  11   4     3006.05     3199.61    241.92 o 
   5  11   4      372.71      259.32    143.62 o 
   6  11   4     9120.16     8648.23    321.51 o 
   7  11   4     5560.10     6013.00    279.35 o 
   8  11   4     5540.49     5535.70    275.90 o 
   9  11   4    16264.86    16465.19    439.07 o 
  10  11   4      751.66      806.11    197.38 o 
  11  11   4     6736.53     6455.74    297.49 o 
  12  11   4     1254.26      837.74    173.25 o 
  13  11   4       46.87       10.06    150.21 o 
  14  11   4       70.25       33.34    157.48 o 
  15  11   4       31.89       -9.98    168.48 o 
  16  11   4      410.65      470.95    190.73 o 
  17  11   4     2605.52     2570.97    220.36 o 
  18  11   4      328.27        7.59    156.53 o 
  19  11   4       75.35      -21.68    186.08 o 
  20  11   4     4000.12     4677.81    445.55 o 
  21  11   4     1834.82     1333.76    481.15 o 
  22  11   4      403.25      471.08    257.84 o 
  23  11   4     2924.64     2044.25    679.49 o 
 -21  12   4     1115.20     1355.89    409.52 o 
 -20  12   4      160.17      478.02    345.64 o 
 -19  12   4      610.91      394.48    360.09 o 
 -18  12   4     3345.19     3892.15    433.45 o 
 -17  12   4      983.97     1426.55    365.94 o 
 -16  12   4      285.07      478.90    204.67 o 
 -15  12   4     1673.88     1018.07    415.29 o 
 -14  12   4     1270.07     1112.56    215.04 o 
 -13  12   4       76.41      103.02    198.02 o 
 -12  12   4       16.69       15.30    190.24 o 
 -11  12   4      160.42       95.31    189.27 o 
 -10  12   4     9693.18     9233.38    387.30 o 
  -9  12   4     6333.72     6183.16    325.97 o 
  -8  12   4     4654.63     4375.55    435.74 o 
  -7  12   4    15966.68    17125.64    641.09 o 
  -6  12   4     1002.17     1186.93    230.99 o 
  -5  12   4     6945.58     7053.08    639.88 o 
  -4  12   4     4065.62     3953.78    306.61 o 
  -3  12   4     1119.29     1230.12    173.65 o 
  -2  12   4    17589.84    17849.71    454.39 o 
  -1  12   4     3159.59     4107.20    245.05 o 
   0  12   4    22518.99    22703.81    526.97 o 
   1  12   4    12141.28    12542.56    385.60 o 
   2  12   4     3272.06     3639.66    241.72 o 
   3  12   4     7285.76     7235.05    344.48 o 
   4  12   4      851.45      633.78    184.10 o 
   5  12   4     2055.65     2111.13    211.91 o 
   6  12   4      225.49      -25.00    151.88 o 
   7  12   4      772.66      614.22    174.43 o 
   8  12   4     2492.81     2571.74    251.74 o 
   9  12   4     4293.58     3835.98    290.50 o 
  10  12   4     2522.22     2721.61    265.54 o 
  11  12   4    11794.82    11584.18    437.28 o 
  12  12   4      110.27      147.25    178.88 o 
  13  12   4     9671.59     8332.84    351.02 o 
  14  12   4     1847.58     1836.23    216.38 o 
  15  12   4      153.98     -130.55    130.55 o 
  16  12   4       23.72      106.29    142.06 o 
  17  12   4      264.97      265.71    175.11 o 
  18  12   4     2319.96     2346.05    277.11 o 
  19  12   4     1932.96     1748.42    337.88 o 
  20  12   4      688.77      908.68    258.21 o 
  21  12   4     1750.85     1575.56    366.96 o 
 -19  13   4      441.29      213.97    336.81 o 
 -18  13   4        1.97      331.02    371.36 o 
 -17  13   4       12.32     -448.20    461.01 o 
 -16  13   4      617.31     1448.94    451.76 o 
 -15  13   4      408.76      381.69    369.62 o 
 -14  13   4      435.28      542.10    214.68 o 
 -13  13   4      100.30      412.86    234.54 o 
 -12  13   4     3214.98     3212.86    428.45 o 
 -11  13   4     1379.12     1070.73    248.20 o 
 -10  13   4      830.88     1108.37    247.96 o 
  -9  13   4     3903.02     3595.82    472.08 o 
  -8  13   4        0.91      -44.00    240.72 o 
  -7  13   4     1720.73     2082.71    280.18 o 
  -6  13   4        5.26      228.71    208.61 o 
  -5  13   4     6197.49     6407.94    688.25 o 
  -4  13   4      420.35      524.65    264.51 o 
  -3  13   4    11124.00    11147.27    476.83 o 
  -2  13   4     1305.59     1843.96    265.48 o 
  -1  13   4     4752.66     4686.15    272.88 o 
   0  13   4    10740.73    11519.66    386.56 o 
   1  13   4     2661.47     3058.41    241.72 o 
   2  13   4     9374.15     9707.80    368.24 o 
   3  13   4      724.36      916.96    209.84 o 
   4  13   4     6989.26     7779.32    342.96 o 
   5  13   4     1224.72     1164.74    194.13 o 
   6  13   4    10212.91    10214.49    411.06 o 
   7  13   4       27.18       56.28    174.86 o 
   8  13   4     2831.70     2593.49    331.61 o 
   9  13   4      222.64      243.28    195.23 o 
  10  13   4     1201.99     1395.82    241.22 o 
  11  13   4      551.50      223.56    197.14 o 
  12  13   4      677.01      748.68    163.83 o 
  13  13   4     1166.86     1159.80    183.27 o 
  14  13   4       12.82       11.74    177.17 o 
  15  13   4     1772.44     1350.19    289.95 o 
  16  13   4      660.51      638.22    221.27 o 
  17  13   4      482.33      571.78    264.55 o 
  18  13   4      586.09      625.26    258.28 o 
 -16  14   4      478.74      622.20    579.96 o 
 -15  14   4     1063.00      669.87    562.12 o 
 -14  14   4      385.37      834.36    527.65 o 
 -13  14   4     1978.23     2547.17    477.71 o 
 -12  14   4      454.29      750.51    300.44 o 
 -11  14   4      105.64       47.65    250.61 o 
 -10  14   4      229.42      160.72    264.01 o 
  -9  14   4      249.23      833.04    297.54 o 
  -8  14   4     1611.42     1613.56    343.90 o 
  -7  14   4     3569.39     3495.23    419.11 o 
  -6  14   4       77.33      150.55    252.14 o 
  -5  14   4     3741.63     4304.81    527.33 o 
  -4  14   4      921.78      897.72    309.37 o 
  -3  14   4      264.91      163.32    209.35 o 
  -2  14   4      120.40      -94.70    197.66 o 
  -1  14   4      303.55      442.41    227.14 o 
   0  14   4     2206.80     2212.21    302.06 o 
   1  14   4     2129.63     2360.47    239.38 o 
   2  14   4      183.52      287.43    195.90 o 
   3  14   4      777.62      301.78    275.19 o 
   4  14   4      239.59      595.50    202.82 o 
   5  14   4        4.18      200.18    190.80 o 
   6  14   4       47.24      211.75    196.10 o 
   7  14   4     1066.66     1021.19    228.70 o 
   8  14   4     5591.88     5459.77    352.09 o 
   9  14   4     1039.55     1142.39    174.86 o 
  10  14   4     1053.42      840.72    174.09 o 
  11  14   4     2241.36     2358.36    279.31 o 
  12  14   4        7.10      -79.00    222.27 o 
  13  14   4     1190.57      993.41    334.41 o 
  14  14   4       19.41      280.04    374.72 o 
  15  14   4        4.63      360.98    276.15 o 
 -12  15   4      968.72     1187.84    412.02 o 
 -11  15   4      738.87      866.40    401.58 o 
 -10  15   4     3456.04     4667.41    714.33 o 
  -9  15   4    11644.38    12128.39    886.46 o 
  -8  15   4      495.38      283.05    336.87 o 
  -7  15   4     6753.25     6422.30    527.15 o 
  -6  15   4     2282.57     2112.44    555.80 o 
  -5  15   4     1189.54     1124.63    331.21 o 
  -4  15   4      250.05      -53.52    269.33 o 
  -3  15   4     1151.77      725.78    309.26 o 
  -2  15   4      178.24      302.82    226.33 o 
  -1  15   4    10660.80    12274.29    551.47 o 
   0  15   4     4856.38     5348.65    541.76 o 
   1  15   4    11996.45    12476.68    641.76 o 
   2  15   4    28613.01    28847.68    992.92 o 
   3  15   4       83.75      332.20    204.75 o 
   4  15   4    14449.04    14493.14    597.38 o 
   5  15   4     1216.73     1740.72    250.36 o 
   6  15   4      454.29      562.62    218.29 o 
   7  15   4      907.37      887.77    230.88 o 
   8  15   4     2800.03     2562.16    388.46 o 
   9  15   4     2721.82     2140.22    378.73 o 
  10  15   4    11614.54    12190.11    651.68 o 
  11  15   4      350.67       19.41    286.61 o 
  -4  16   4        2.32      269.76    370.93 o 
  -3  16   4      200.90      128.87    350.16 o 
  -2  16   4      910.44      928.93    389.94 o 
  -1  16   4      760.35      360.24    432.15 o 
   0  16   4     8761.69    11622.18   1180.25 o 
   1  16   4     2827.27     3414.25    678.35 o 
   2  16   4     1116.93     1072.47    431.41 o 
   3  16   4     7634.77     9293.06    924.31 o 
   4  16   4     3317.77     3056.14    673.16 o 
 -32   1   5      555.98     1277.08    361.06 o 
 -31   1   5       76.07      475.40    307.06 o 
 -30   1   5      586.01      936.97    275.36 o 
 -29   1   5      163.98      289.91    252.78 o 
 -28   1   5       12.40      143.50    194.30 o 
 -27   1   5      524.10      888.74    227.92 o 
 -26   1   5      185.04      568.07    198.38 o 
 -25   1   5     8524.50     8956.07    387.73 o 
 -24   1   5     2456.67     2523.42    244.31 o 
 -23   1   5     3598.97     4506.30    278.50 o 
 -22   1   5     1046.52     1047.29    181.48 o 
 -21   1   5        7.39      200.51    137.30 o 
 -20   1   5     2936.71     2982.23    168.08 o 
 -19   1   5      426.08      373.80     98.65 o 
 -18   1   5     7116.50     7148.15    208.39 o 
 -17   1   5    27680.94    26627.38    368.57 o 
 -16   1   5     9916.06     9573.33    179.40 o 
 -15   1   5    34611.98    32958.71    413.17 o 
 -14   1   5      168.24      123.74     53.50 o 
 -13   1   5     7748.84     7546.91    165.70 o 
 -12   1   5     2466.39     2638.61     93.12 o 
 -11   1   5     7458.22     7258.92    158.13 o 
 -10   1   5     4535.59     3713.44    126.22 o 
  -9   1   5    23473.61    24298.54    380.72 o 
  -8   1   5     1573.18     1190.26     75.87 o 
  -7   1   5    90273.24    84170.15    998.27 o 
  -6   1   5    55226.46    61776.27    806.15 o 
  -5   1   5      263.96      537.37     48.32 o 
  -4   1   5    10514.09     8219.55    200.25 o 
  -3   1   5       20.06       14.42     65.19 o 
  -2   1   5    63521.36    65621.91   1217.40 o 
  -1   1   5     3249.22     3098.29    189.74 o 
   0   1   5     7497.37     7617.97    319.98 o 
   1   1   5    82105.03    78396.41   3064.93 o 
   2   1   5    14601.74    12949.14    179.68 o 
   3   1   5    10632.61    12313.87    149.43 o 
   4   1   5       67.14       17.58     27.18 o 
   5   1   5    18787.04    19056.20    214.15 o 
   6   1   5    12164.11    11990.37    154.85 o 
   7   1   5    11262.60    10271.39    161.34 o 
   8   1   5    30384.47    29093.42    350.22 o 
   9   1   5    16991.30    16395.93    242.89 o 
  10   1   5    77460.14    79616.60    959.09 o 
  11   1   5    15328.69    15055.93    232.48 o 
  12   1   5    41979.62    38575.86    469.91 o 
  13   1   5     5993.34     6279.40    164.62 o 
  14   1   5    12196.28    11519.81    247.92 o 
  15   1   5     7046.39     6723.97    238.45 o 
  16   1   5    10824.87    10025.34    245.81 o 
  17   1   5     9407.59     8600.39    238.37 o 
  18   1   5    34190.91    35353.00    552.74 o 
  19   1   5    38928.13    39710.88    569.49 o 
  20   1   5     2116.06     2457.65    192.61 o 
  21   1   5    42553.45    42433.83    615.16 o 
  22   1   5     1238.60     1485.60    146.14 o 
  23   1   5    13546.00    15576.98    444.87 o 
  24   1   5       33.95      239.92    147.73 o 
  25   1   5      745.36      893.97    181.35 o 
  26   1   5       25.17     -108.72    160.82 o 
  27   1   5     4558.74     5208.70    291.31 o 
  28   1   5      346.17      958.60    205.79 o 
  29   1   5     4481.49     5274.92    308.18 o 
  30   1   5     2016.74     2291.74    305.87 o 
  31   1   5       57.66      406.27    249.07 o 
 -31   2   5      891.45      782.71    292.65 o 
 -30   2   5       16.43      197.18    257.46 o 
 -29   2   5      785.59      542.11    271.82 o 
 -28   2   5       73.34      222.49    239.07 o 
 -27   2   5     2615.75     2814.74    319.61 o 
 -26   2   5     7230.68     7684.18    373.79 o 
 -25   2   5     1227.52     1525.41    225.46 o 
 -24   2   5    10153.86    10909.08    406.93 o 
 -23   2   5     3600.18     3718.31    263.48 o 
 -22   2   5      456.84      727.91    171.92 o 
 -21   2   5     1779.41     1843.29    145.70 o 
 -20   2   5       32.46       72.76     95.57 o 
 -19   2   5     4150.58     4249.85    179.93 o 
 -18   2   5     6054.02     5474.84    192.08 o 
 -17   2   5      509.61      555.44    100.86 o 
 -16   2   5    18965.16    18844.58    367.93 o 
 -15   2   5    17170.99    16423.08    362.42 o 
 -14   2   5     8255.94     7900.60    213.68 o 
 -13   2   5    11981.95    10903.45    270.54 o 
 -12   2   5      504.72      532.06     77.21 o 
 -11   2   5      473.39      868.44     86.92 o 
 -10   2   5     1036.75     1358.56     92.82 o 
  -9   2   5     1172.88     1159.56     76.62 o 
  -8   2   5    28241.49    25483.69    360.14 o 
  -7   2   5     6409.24     7372.99    171.64 o 
  -6   2   5     6908.52     6764.62    136.74 o 
  -5   2   5    34260.29    35958.94    543.22 o 
  -4   2   5     3675.08     3571.64    122.66 o 
  -3   2   5     8000.77     6139.38    141.64 o 
  -2   2   5    36703.41    43210.28    703.78 o 
  -1   2   5    19109.79    20839.47    327.12 o 
   0   2   5    15137.24    14528.82    266.28 o 
   1   2   5     6044.25     7624.27    144.25 o 
   2   2   5    30102.24    31057.97    441.00 o 
   3   2   5    23278.39    29516.09    359.34 o 
   4   2   5     6719.29     6336.57    104.48 o 
   5   2   5    18429.66    17688.16    205.46 o 
   6   2   5    47149.88    50262.38    494.70 o 
   7   2   5     3564.27     3463.95     75.71 o 
   8   2   5     2160.09     1906.54     69.89 o 
   9   2   5    78483.27    75584.08    806.31 o 
  10   2   5     7256.60     6862.66    143.15 o 
  11   2   5    15586.01    14808.94    246.95 o 
  12   2   5    36671.90    33221.43    475.09 o 
  13   2   5       90.21       99.47     74.66 o 
  14   2   5     7845.78     7928.33    206.58 o 
  15   2   5     6690.00     7490.20    208.64 o 
  16   2   5      741.92      568.91    102.41 o 
  17   2   5    15544.76    13769.37    282.00 o 
  18   2   5     5322.02     5336.81    223.92 o 
  19   2   5    11326.41    11474.82    290.12 o 
  20   2   5    30273.13    28799.55    498.66 o 
  21   2   5     1151.26     1303.55    151.76 o 
  22   2   5     4178.42     4436.74    201.11 o 
  23   2   5      546.53      638.49    138.80 o 
  24   2   5      561.13      813.89    157.45 o 
  25   2   5      261.73      591.50    161.04 o 
  26   2   5      418.13      493.25    161.86 o 
  27   2   5     1550.29     1805.06    223.38 o 
  28   2   5     3674.71     4598.80    316.02 o 
  29   2   5     1528.73     1798.63    291.39 o 
  30   2   5     2435.20     3168.66    340.22 o 
  31   2   5     1666.56     2366.83    318.88 o 
 -31   3   5      722.83      711.83    278.09 o 
 -30   3   5       68.85      409.89    293.15 o 
 -29   3   5      689.37      797.81    271.99 o 
 -28   3   5     1787.37     1719.47    300.95 o 
 -27   3   5       24.90      259.74    241.15 o 
 -26   3   5     3500.67     3558.59    430.70 o 
 -25   3   5     1825.57     1487.51    262.72 o 
 -24   3   5      192.81      307.83    179.19 o 
 -23   3   5      152.05      387.13    140.35 o 
 -22   3   5     3630.32     3382.40    188.55 o 
 -21   3   5     2202.67     2266.60    162.73 o 
 -20   3   5       35.96      136.66    105.76 o 
 -19   3   5        7.27      113.18     98.49 o 
 -18   3   5      143.96      265.85    101.48 o 
 -17   3   5        9.03      -21.76     80.69 o 
 -16   3   5     4801.43     4565.65    203.53 o 
 -15   3   5     5866.83     5607.07    207.04 o 
 -14   3   5    20726.96    20171.94    384.37 o 
 -13   3   5    24124.91    23032.24    408.58 o 
 -12   3   5     4151.70     3739.91    152.88 o 
 -11   3   5    26653.15    28275.54    417.14 o 
 -10   3   5     4938.59     4331.39    133.62 o 
  -9   3   5    11896.87     9008.11    185.19 o 
  -8   3   5     1854.98     1057.88     87.92 o 
  -7   3   5    18672.48    22584.81    322.70 o 
  -6   3   5      382.94      997.78     76.81 o 
  -5   3   5    17020.35    13077.99    250.07 o 
  -4   3   5    14522.75    19924.52    274.52 o 
  -3   3   5    23193.18    27948.53    436.47 o 
  -2   3   5    17697.28    15484.53    241.89 o 
  -1   3   5    10139.96     8796.55    234.68 o 
   0   3   5    14374.40    16479.10    270.18 o 
   1   3   5     6021.39     7733.76    150.17 o 
   2   3   5    18288.87    16336.75    254.35 o 
   3   3   5     1730.41     2844.79     85.91 o 
   4   3   5     8682.72     6707.69    123.04 o 
   5   3   5     2583.73     1401.11     55.35 o 
   6   3   5      351.07      565.69     37.41 o 
   7   3   5     2618.06     3947.27     83.08 o 
   8   3   5     9149.53     7997.56    131.38 o 
   9   3   5     1347.32     1561.33     69.79 o 
  10   3   5     2031.56     2028.79     94.47 o 
  11   3   5     5660.03     4899.93    141.53 o 
  12   3   5     9386.06     9086.54    194.90 o 
  13   3   5     2137.57     2002.34    118.34 o 
  14   3   5    40776.00    39511.84    529.98 o 
  15   3   5     8100.43     8475.50    198.01 o 
  16   3   5    10805.89    11165.86    317.00 o 
  17   3   5    18914.55    18086.03    353.70 o 
  18   3   5      205.53      161.82    108.76 o 
  19   3   5     1419.76     1304.60    140.02 o 
  20   3   5      409.47      513.49    125.19 o 
  21   3   5      138.52       61.42    122.67 o 
  22   3   5     3767.84     4159.36    198.74 o 
  23   3   5     6688.89     6857.98    252.81 o 
  24   3   5       50.86      306.26    134.79 o 
  25   3   5     9538.71    10101.75    326.44 o 
  26   3   5     1620.67     1414.90    201.84 o 
  27   3   5      746.56      857.19    199.98 o 
  28   3   5      683.40     1349.23    272.62 o 
  29   3   5      449.55      564.62    344.20 o 
  30   3   5      112.59      430.78    282.20 o 
  31   3   5      518.65      976.79    310.60 o 
 -31   4   5       42.33      158.54    254.72 o 
 -30   4   5     1636.88     1834.18    339.30 o 
 -29   4   5      277.68      376.23    273.79 o 
 -28   4   5     2375.73     1960.31    317.84 o 
 -27   4   5       19.37     -154.31    226.89 o 
 -26   4   5     1300.51     1867.81    301.78 o 
 -25   4   5       38.97      -86.30    204.15 o 
 -24   4   5      193.96      247.61    144.48 o 
 -23   4   5      968.99      521.33    145.55 o 
 -22   4   5     2694.61     2182.19    327.31 o 
 -21   4   5       36.64      -20.21    111.04 o 
 -20   4   5     2265.53     1971.73    158.87 o 
 -19   4   5       36.25       64.36    101.54 o 
 -18   4   5     2035.55     2368.16    164.93 o 
 -17   4   5        6.97       55.26     98.99 o 
 -16   4   5     5487.30     4408.58    180.53 o 
 -15   4   5       20.03       33.76     96.69 o 
 -14   4   5    24473.66    22914.31    422.19 o 
 -13   4   5     1599.44     1745.68    127.04 o 
 -12   4   5    13602.31    12684.62    253.64 o 
 -11   4   5     3601.61     3260.67    125.93 o 
 -10   4   5    16307.23    15517.49    273.72 o 
  -9   4   5      566.00      512.03     68.47 o 
  -8   4   5    15220.21    16321.90    264.80 o 
  -7   4   5     6655.39     7408.23    210.02 o 
  -6   4   5    29161.75    26414.03    364.28 o 
  -5   4   5     7672.64     9245.76    153.25 o 
  -4   4   5     3074.56     3548.99     97.32 o 
  -3   4   5     2520.66     2326.22     88.25 o 
  -2   4   5     2707.61     3611.23    107.24 o 
  -1   4   5     4949.04     5698.06    133.40 o 
   0   4   5      751.03      940.11     91.30 o 
   1   4   5     1919.37     2545.94     95.77 o 
   2   4   5     4183.37     3539.31    121.46 o 
   3   4   5      121.53      280.68     53.52 o 
   4   4   5       60.73       32.47     40.87 o 
   5   4   5     4880.36     4883.35    118.30 o 
   6   4   5    11536.10    11627.56    230.80 o 
   7   4   5    13872.66    14237.47    193.35 o 
   8   4   5      232.48      410.80     47.40 o 
   9   4   5    19948.48    18590.04    245.81 o 
  10   4   5     9866.81     9674.85    179.88 o 
  11   4   5    10863.73    10184.94    192.08 o 
  12   4   5     2602.30     2678.72    120.85 o 
  13   4   5    14098.50    12987.51    233.64 o 
  14   4   5     8824.59     8107.82    203.29 o 
  15   4   5    26683.19    24746.52    389.81 o 
  16   4   5    11503.66    10727.28    297.74 o 
  17   4   5     5134.52     4837.04    180.91 o 
  18   4   5    12743.46    12608.32    280.99 o 
  19   4   5     2273.77     2404.35    151.80 o 
  20   4   5     6706.68     6170.10    233.48 o 
  21   4   5     2585.00     2276.16    213.52 o 
  22   4   5     5470.58     5893.70    226.19 o 
  23   4   5      308.98      328.98    142.26 o 
  24   4   5     6244.11     5735.03    262.40 o 
  25   4   5      112.30      466.78    185.82 o 
  26   4   5     2421.02     2838.46    268.62 o 
  27   4   5      491.08      836.10    250.42 o 
  28   4   5      177.38      165.50    322.14 o 
  29   4   5      196.23      831.97    364.87 o 
  30   4   5     1504.14     2347.47    431.85 o 
 -30   5   5      962.75      893.31    302.23 o 
 -29   5   5      268.76      165.55    262.74 o 
 -28   5   5     2029.49     1723.54    359.72 o 
 -27   5   5     3146.31     2708.92    348.12 o 
 -26   5   5      424.01      519.54    251.93 o 
 -25   5   5     2344.98     2142.25    211.37 o 
 -24   5   5      306.97      452.30    161.76 o 
 -23   5   5     4743.45     6038.38    276.30 o 
 -22   5   5      660.70      597.05    159.18 o 
 -21   5   5     3274.62     2974.95    187.87 o 
 -20   5   5      590.42      723.70    136.45 o 
 -19   5   5     1771.78     1731.32    157.59 o 
 -18   5   5     1362.12     1531.45    146.59 o 
 -17   5   5     2481.86     2481.33    158.66 o 
 -16   5   5      222.35      223.95    112.56 o 
 -15   5   5     2008.35     2333.00    154.62 o 
 -14   5   5    35880.29    32595.38    544.92 o 
 -13   5   5     5765.81     6726.54    294.78 o 
 -12   5   5    45860.77    43622.43    924.61 o 
 -11   5   5    26046.79    26312.95    405.71 o 
 -10   5   5     1999.90     2399.93    112.94 o 
  -9   5   5    40007.46    39046.59    533.32 o 
  -8   5   5     2422.47     2619.28    114.26 o 
  -7   5   5     2650.58     2945.23     86.94 o 
  -6   5   5    14493.45    14995.12    224.97 o 
  -5   5   5      456.48      318.88     53.56 o 
  -4   5   5    17314.07    17522.11    253.04 o 
  -3   5   5    37420.41    36927.87    530.81 o 
  -2   5   5     5021.46     5287.13    140.96 o 
  -1   5   5    37040.46    40266.45    494.16 o 
   0   5   5    70845.76    75204.45    868.51 o 
   1   5   5     8751.44    10482.93    183.13 o 
   2   5   5    20237.74    22721.38    355.33 o 
   3   5   5    10526.29     9677.34    279.73 o 
   4   5   5     3944.59     4431.42    117.52 o 
   5   5   5     8344.90     7687.70    154.35 o 
   6   5   5    30834.46    33873.84    438.61 o 
   7   5   5    10475.25    12202.27    258.81 o 
   8   5   5    20884.83    18294.52    385.47 o 
   9   5   5      820.62      914.52     65.48 o 
  10   5   5        9.30      -23.34     52.16 o 
  11   5   5    18621.83    17872.82    276.05 o 
  12   5   5     3271.57     3653.84    128.58 o 
  13   5   5     1974.05     1823.17    107.05 o 
  14   5   5     4963.75     4965.06    170.88 o 
  15   5   5      655.97      642.11    103.47 o 
  16   5   5       41.55       14.88     87.91 o 
  17   5   5      209.23      311.13    101.45 o 
  18   5   5       57.48      113.71    100.52 o 
  19   5   5     1252.08     1213.54    135.48 o 
  20   5   5      973.43      722.28    164.88 o 
  21   5   5      115.38      125.88    147.10 o 
  22   5   5     1111.01     1158.59    188.02 o 
  23   5   5       89.93      258.32    172.11 o 
  24   5   5      529.63      496.38    192.81 o 
  25   5   5      205.37      374.38    188.33 o 
  26   5   5       17.65       41.53    195.93 o 
  27   5   5       28.68      472.34    209.11 o 
  28   5   5      568.53     1028.47    276.94 o 
  29   5   5      994.39     1510.44    303.59 o 
  30   5   5        0.06      299.57    288.10 o 
 -29   6   5     1035.11      613.03    293.53 o 
 -28   6   5      556.03      830.34    299.77 o 
 -27   6   5      565.21      228.39    260.39 o 
 -26   6   5       51.88      166.87    189.79 o 
 -25   6   5       46.49      233.28    169.90 o 
 -24   6   5       15.20      -30.64    156.40 o 
 -23   6   5      173.57      -44.17    146.65 o 
 -22   6   5      717.91      499.66    160.26 o 
 -21   6   5      826.61      534.86    180.82 o 
 -20   6   5     1245.93     1173.52    163.19 o 
 -19   6   5      162.15      296.98    128.75 o 
 -18   6   5     5103.26     4330.10    202.20 o 
 -17   6   5      272.41      253.13    138.83 o 
 -16   6   5      506.01      677.80    127.68 o 
 -15   6   5     8813.20     8909.61    264.88 o 
 -14   6   5     2840.15     2626.37    160.47 o 
 -13   6   5    12532.14    10794.21    333.52 o 
 -12   6   5    27729.53    28013.80    565.97 o 
 -11   6   5     8996.40     9261.50    243.20 o 
 -10   6   5    50852.64    46111.19    655.32 o 
  -9   6   5     4298.15     4558.38    162.59 o 
  -8   6   5    11307.39    11398.47    183.71 o 
  -7   6   5     5420.64     5662.38    124.04 o 
  -6   6   5     1507.16     1562.10     79.44 o 
  -5   6   5    10264.81     9882.21    195.36 o 
  -4   6   5    38844.14    42071.26    560.62 o 
  -3   6   5      587.39      554.32     65.40 o 
  -2   6   5    59713.46    65940.91    778.50 o 
  -1   6   5    36409.15    39815.82    502.57 o 
   0   6   5    16210.35    15452.01    269.79 o 
   1   6   5    12000.52    14914.31    262.58 o 
   2   6   5    34865.66    38371.89    562.89 o 
   3   6   5    14839.38    16793.99    305.46 o 
   4   6   5     3275.74     3383.63    129.09 o 
   5   6   5     7995.00     8035.34    179.74 o 
   6   6   5    31685.19    34611.77    459.47 o 
   7   6   5      938.84      899.86     83.46 o 
   8   6   5      411.33      496.72     77.18 o 
   9   6   5     6075.33     5802.31    151.05 o 
  10   6   5     5382.97     5448.37    144.46 o 
  11   6   5    21690.54    21300.84    317.03 o 
  12   6   5     2160.43     1821.34    104.81 o 
  13   6   5    21406.34    19884.48    346.10 o 
  14   6   5    14570.59    14205.80    312.29 o 
  15   6   5     8042.37     7623.10    240.33 o 
  16   6   5     8483.97     8229.04    253.00 o 
  17   6   5     1569.16     1677.24    153.37 o 
  18   6   5     3109.66     2616.88    205.32 o 
  19   6   5     4669.50     3646.46    235.56 o 
  20   6   5     4252.10     4195.04    288.05 o 
  21   6   5     1332.26     1535.68    214.17 o 
  22   6   5     5624.40     5468.27    276.07 o 
  23   6   5     1328.48     1306.45    196.77 o 
  24   6   5     2917.13     2964.42    270.64 o 
  25   6   5      318.78      333.86    198.84 o 
  26   6   5     2310.85     2273.00    264.76 o 
  27   6   5      690.30      973.40    232.44 o 
  28   6   5      714.20      894.34    275.80 o 
  29   6   5      102.47      473.00    258.08 o 
 -29   7   5      662.10      532.57    493.83 o 
 -28   7   5      131.68       21.91    344.77 o 
 -27   7   5     1345.96     1815.50    326.63 o 
 -26   7   5       62.96      237.15    179.16 o 
 -25   7   5     3490.12     3499.67    380.99 o 
 -24   7   5      123.22      247.32    188.99 o 
 -23   7   5     3559.74     3392.34    244.21 o 
 -22   7   5      158.72      304.40    151.97 o 
 -21   7   5     4770.84     4540.25    241.34 o 
 -20   7   5      266.06      398.42    155.81 o 
 -19   7   5    11685.30    10609.66    423.89 o 
 -18   7   5     2193.57     2007.99    183.92 o 
 -17   7   5    10412.60    10222.91    285.08 o 
 -16   7   5     7890.38     7787.82    264.52 o 
 -15   7   5      171.57      162.39    112.46 o 
 -14   7   5      642.20      623.83    121.64 o 
 -13   7   5      262.68       59.27    101.10 o 
 -12   7   5      984.64      992.92    127.10 o 
 -11   7   5     1076.74      937.93    113.54 o 
 -10   7   5     1232.98     1200.09    127.74 o 
  -9   7   5      269.64      271.49     95.36 o 
  -8   7   5     9920.58     9959.03    180.20 o 
  -7   7   5    21822.83    21760.39    315.20 o 
  -6   7   5      654.31      905.28     83.70 o 
  -5   7   5     5104.42     6092.17    142.28 o 
  -4   7   5    14444.53    13597.75    235.78 o 
  -3   7   5     5798.75     7017.48    161.67 o 
  -2   7   5       15.97       60.30     51.62 o 
  -1   7   5     3281.17     2956.73    104.92 o 
   0   7   5     1731.87     2246.55    106.50 o 
   1   7   5     7555.31     7161.80    199.44 o 
   2   7   5     9587.75    10262.75    242.93 o 
   3   7   5       43.05       43.56     75.71 o 
   4   7   5    45865.31    46570.55    737.86 o 
   5   7   5    38596.22    41970.70    632.07 o 
   6   7   5     8509.11     8904.98    216.32 o 
   7   7   5    16945.29    16422.75    329.64 o 
   8   7   5      895.99      759.61    104.65 o 
   9   7   5     1872.39     1623.27    116.72 o 
  10   7   5     6846.41     7251.23    208.07 o 
  11   7   5      327.60      327.32     92.00 o 
  12   7   5     7230.72     7092.28    255.12 o 
  13   7   5     2322.92     2461.96    233.04 o 
  14   7   5       16.97      -54.21    101.72 o 
  15   7   5     1568.50     1705.18    190.16 o 
  16   7   5     3236.92     3070.14    226.43 o 
  17   7   5      634.40      427.26    165.91 o 
  18   7   5      234.03       88.71    157.88 o 
  19   7   5      160.54       73.46    166.63 o 
  20   7   5      529.84      545.78    186.74 o 
  21   7   5     2374.74     2628.43    254.32 o 
  22   7   5       22.98     -139.02    151.54 o 
  23   7   5      442.89      365.83    173.80 o 
  24   7   5      655.85      777.21    200.61 o 
  25   7   5      568.23      585.50    197.06 o 
  26   7   5      472.94      363.45    237.81 o 
  27   7   5      463.18      536.90    261.08 o 
  28   7   5      131.17      570.37    240.74 o 
 -27   8   5     3488.59     3143.80    352.23 o 
 -26   8   5     2649.84     3255.20    308.12 o 
 -25   8   5      476.48      914.70    268.35 o 
 -24   8   5     4770.16     4569.61    431.44 o 
 -23   8   5     2269.94     2219.80    220.20 o 
 -22   8   5       95.45       67.95    158.36 o 
 -21   8   5     3002.65     2832.00    218.15 o 
 -20   8   5      324.31      507.10    162.92 o 
 -19   8   5      188.45      454.85    161.81 o 
 -18   8   5     3313.61     3027.42    211.28 o 
 -17   8   5     7773.97     6753.49    270.23 o 
 -16   8   5     1782.17     2087.42    193.24 o 
 -15   8   5    31118.89    29674.26    543.41 o 
 -14   8   5     8904.90     8151.18    263.62 o 
 -13   8   5     5613.60     5670.60    219.45 o 
 -12   8   5    20240.54    20018.00    399.43 o 
 -11   8   5     2873.53     2611.62    227.82 o 
 -10   8   5     3873.24     4347.98    182.42 o 
  -9   8   5     9591.13     9916.33    257.50 o 
  -8   8   5     5850.17     5550.39    193.95 o 
  -7   8   5     8383.81     7554.46    164.75 o 
  -6   8   5    44586.71    47452.63    569.37 o 
  -5   8   5      885.11     1273.15     80.36 o 
  -4   8   5    29985.61    29864.38    424.67 o 
  -3   8   5     2981.43     3755.04    130.17 o 
  -2   8   5    12997.42    13777.78    249.50 o 
  -1   8   5     3086.20     3686.49    144.00 o 
   0   8   5    25126.64    25803.54    420.84 o 
   1   8   5      744.20      928.63    105.92 o 
   2   8   5    17352.77    19228.24    368.41 o 
   3   8   5    15243.94    15521.50    325.30 o 
   4   8   5     3780.68     3463.64    196.90 o 
   5   8   5     3184.17     3905.73    183.51 o 
   6   8   5     1221.93     1138.59    118.33 o 
   7   8   5     9902.94    10219.34    266.97 o 
   8   8   5     1994.72     1997.13    144.57 o 
   9   8   5       76.13      215.30     99.10 o 
  10   8   5      663.79      563.74    141.93 o 
  11   8   5      120.10       84.58     93.22 o 
  12   8   5      722.30      802.03    129.20 o 
  13   8   5      203.69      264.36    152.59 o 
  14   8   5      877.87      809.42    159.46 o 
  15   8   5     4124.80     4197.52    256.29 o 
  16   8   5     4867.13     4757.72    274.78 o 
  17   8   5      256.92      105.81    159.54 o 
  18   8   5     3502.33     2887.98    310.85 o 
  19   8   5     2179.40     2414.38    241.64 o 
  20   8   5      127.06      -15.31    173.73 o 
  21   8   5       97.37       71.08    155.31 o 
  22   8   5     1444.95     1003.06    242.67 o 
  23   8   5     2515.01     2482.13    356.40 o 
  24   8   5     4676.08     5124.11    307.09 o 
  25   8   5       39.41      118.49    247.88 o 
  26   8   5     1249.84     1519.69    304.28 o 
  27   8   5      379.28      819.18    274.54 o 
 -26   9   5     1065.74      917.06    344.99 o 
 -25   9   5      497.33      361.73    271.21 o 
 -24   9   5     1475.43     1292.14    248.42 o 
 -23   9   5      294.57       57.35    191.37 o 
 -22   9   5     1495.60     1523.14    228.34 o 
 -21   9   5    12802.83    12790.46    420.15 o 
 -20   9   5     2724.58     2382.69    253.38 o 
 -19   9   5     4215.69     3975.72    250.05 o 
 -18   9   5     2303.32     2492.66    208.60 o 
 -17   9   5      539.47      461.58    146.52 o 
 -16   9   5      172.67      164.19    205.96 o 
 -15   9   5       43.82      128.13    137.91 o 
 -14   9   5     5809.96     6087.76    267.79 o 
 -13   9   5    15057.63    13981.79    339.51 o 
 -12   9   5      168.90      182.55    123.89 o 
 -11   9   5     2499.14     3052.83    170.47 o 
 -10   9   5     8393.28     7511.57    239.85 o 
  -9   9   5      320.05      516.90    109.17 o 
  -8   9   5     1155.73      834.14    116.16 o 
  -7   9   5      356.52      259.42    109.85 o 
  -6   9   5     2320.66     2470.74    119.09 o 
  -5   9   5     5693.86     6037.90    174.22 o 
  -4   9   5      928.78      978.47    106.27 o 
  -3   9   5     9800.14     9271.03    381.79 o 
  -2   9   5     1478.74     1448.18    131.73 o 
  -1   9   5     2838.28     3494.21    167.04 o 
   0   9   5      203.83       54.70     85.95 o 
   1   9   5     3129.59     3394.44    168.36 o 
   2   9   5        9.68      -81.96     81.96 o 
   3   9   5     6190.50     6722.13    224.05 o 
   4   9   5     4527.28     4778.00    210.75 o 
   5   9   5     1838.77     2068.15    150.01 o 
   6   9   5     1586.66     1139.04    150.04 o 
   7   9   5     7826.78     8363.72    286.70 o 
   8   9   5       54.52       59.81    102.46 o 
   9   9   5     7181.21     6665.35    241.15 o 
  10   9   5     1601.84     1700.43    163.75 o 
  11   9   5      237.12      138.88    123.85 o 
  12   9   5       16.14      -37.31    134.08 o 
  13   9   5      148.88      130.51    140.14 o 
  14   9   5     5098.94     5113.42    311.45 o 
  15   9   5    11066.83    11317.57    388.70 o 
  16   9   5      371.39      220.96    170.83 o 
  17   9   5     8956.57     8870.08    396.28 o 
  18   9   5     6927.78     6782.11    341.45 o 
  19   9   5      917.49     1217.06    220.58 o 
  20   9   5      137.44       24.21    184.18 o 
  21   9   5     3746.72     3640.69    261.76 o 
  22   9   5    11904.12    11381.11    488.20 o 
  23   9   5     1511.99     1182.87    265.80 o 
  24   9   5     1612.45     1327.08    297.35 o 
  25   9   5     4685.28     4877.34    400.52 o 
  26   9   5      137.10      180.85    249.33 o 
 -25  10   5       13.68     -246.00    287.72 o 
 -24  10   5      637.06      135.77    292.29 o 
 -23  10   5     2828.94     2575.85    399.22 o 
 -22  10   5     3730.90     3136.70    307.54 o 
 -21  10   5      213.61      281.08    183.78 o 
 -20  10   5     4944.67     5004.43    325.29 o 
 -19  10   5    12868.24    12911.58    526.22 o 
 -18  10   5      654.20      574.50    193.41 o 
 -17  10   5     6514.45     6064.37    318.50 o 
 -16  10   5     3034.25     2808.12    371.76 o 
 -15  10   5      319.30      191.93    171.60 o 
 -14  10   5       15.89      121.29    120.59 o 
 -13  10   5     2288.66     2440.51    196.41 o 
 -12  10   5      275.27      286.55    173.27 o 
 -11  10   5    17639.16    15918.90    414.95 o 
 -10  10   5    10267.77    10671.70    294.40 o 
  -9  10   5      878.41     1037.23    152.23 o 
  -8  10   5    12316.26    12117.86    322.27 o 
  -7  10   5      474.03      517.02    113.11 o 
  -6  10   5    10762.39    10162.22    354.39 o 
  -5  10   5     4236.76     4908.88    188.33 o 
  -4  10   5     9851.80     9962.81    261.08 o 
  -3  10   5     3452.93     3432.27    195.66 o 
  -2  10   5     8209.83     8515.15    366.38 o 
  -1  10   5     2155.06     2541.22    168.26 o 
   0  10   5     1191.97     1402.78    135.35 o 
   1  10   5      918.12      887.42    142.13 o 
   2  10   5       68.57       60.07     96.64 o 
   3  10   5      128.02       41.94    108.58 o 
   4  10   5      540.79      950.38    142.18 o 
   5  10   5     3699.71     3783.63    221.10 o 
   6  10   5     2578.71     3218.18    217.22 o 
   7  10   5       70.77       41.91    123.04 o 
   8  10   5    14219.89    13861.33    383.17 o 
   9  10   5     7900.31     7616.66    294.80 o 
  10  10   5     1640.26     1786.88    185.97 o 
  11  10   5     5779.53     5367.55    327.88 o 
  12  10   5     1660.87     1373.05    183.08 o 
  13  10   5     1129.57     1143.70    181.34 o 
  14  10   5      174.77      126.85    157.24 o 
  15  10   5      749.23      792.14    210.27 o 
  16  10   5     9713.23     9495.71    386.26 o 
  17  10   5     6370.99     6308.86    337.20 o 
  18  10   5      280.60      186.57    185.44 o 
  19  10   5     7571.34     6998.18    407.62 o 
  20  10   5    11032.33    10334.85    444.89 o 
  21  10   5      568.12      525.83    219.08 o 
  22  10   5     2111.59     2004.69    366.59 o 
  23  10   5     4560.44     4756.77    392.59 o 
  24  10   5      869.08     1215.78    294.24 o 
 -23  11   5       76.93      -68.17    279.75 o 
 -22  11   5     1253.43     1441.05    340.93 o 
 -21  11   5     1566.61     1647.87    350.41 o 
 -20  11   5      578.64      704.08    221.00 o 
 -19  11   5        3.29      -58.18    183.04 o 
 -18  11   5     3127.49     3207.75    278.66 o 
 -17  11   5     2579.98     2321.51    243.61 o 
 -16  11   5        1.79      190.13    163.95 o 
 -15  11   5     1558.58     1608.12    268.60 o 
 -14  11   5      163.60      262.73    205.91 o 
 -13  11   5       19.84       87.13    186.61 o 
 -12  11   5     7282.22     7642.48    455.98 o 
 -11  11   5     4902.97     4892.49    611.50 o 
 -10  11   5     6631.56     6904.76    392.17 o 
  -9  11   5    22142.69    21145.77    565.91 o 
  -8  11   5      397.26      646.25    148.01 o 
  -7  11   5     7016.37     7109.68    335.16 o 
  -6  11   5      454.30      350.55    268.56 o 
  -5  11   5     2792.15     3108.22    308.23 o 
  -4  11   5     4251.30     3994.09    205.43 o 
  -3  11   5    12516.44    12536.77    322.05 o 
  -2  11   5     2914.56     3111.32    237.05 o 
  -1  11   5    14825.90    15059.81    358.11 o 
   0  11   5       30.27       63.52    105.65 o 
   1  11   5     8731.77     8752.20    277.41 o 
   2  11   5       31.78        9.90    107.29 o 
   3  11   5     7475.02     7436.23    285.81 o 
   4  11   5      804.65      826.58    173.66 o 
   5  11   5    18020.57    18471.29    502.95 o 
   6  11   5     3661.48     3900.57    241.91 o 
   7  11   5     4476.54     4390.10    251.71 o 
   8  11   5      675.81      551.09    174.08 o 
   9  11   5     1291.69     1022.21    202.62 o 
  10  11   5      177.64      417.15    206.19 o 
  11  11   5     3834.08     3523.81    275.62 o 
  12  11   5        1.44        2.66    138.77 o 
  13  11   5     8673.60     7880.86    331.85 o 
  14  11   5     1836.25     1958.09    216.27 o 
  15  11   5       23.12       -2.20    151.02 o 
  16  11   5      287.59       -0.48    167.75 o 
  17  11   5     1420.87     1327.48    219.11 o 
  18  11   5     3183.79     2436.96    221.02 o 
  19  11   5     1572.92     1458.52    233.99 o 
  20  11   5     1186.02     1173.64    280.50 o 
  21  11   5     1676.48     1090.84    279.77 o 
  22  11   5      182.56      264.68    269.46 o 
  23  11   5      293.68     -264.29    369.11 o 
 -21  12   5       37.21     -208.79    323.10 o 
 -20  12   5      649.43     1209.58    405.73 o 
 -19  12   5      704.24      701.75    398.41 o 
 -18  12   5     1034.11     1346.11    411.33 o 
 -17  12   5      890.88     1324.59    305.39 o 
 -16  12   5      269.85      533.98    219.64 o 
 -15  12   5      896.43      626.64    263.74 o 
 -14  12   5     1435.14     1677.18    469.38 o 
 -13  12   5        4.36      -12.15    193.23 o 
 -12  12   5      227.14      194.01    204.32 o 
 -11  12   5      465.79      587.58    218.69 o 
 -10  12   5      543.72      311.71    202.18 o 
  -9  12   5     1505.53     1207.89    348.23 o 
  -8  12   5     1014.24     1482.53    544.84 o 
  -7  12   5      791.46      709.98    245.78 o 
  -6  12   5     3951.35     3911.25    357.38 o 
  -5  12   5    12428.78    12565.63    585.13 o 
  -4  12   5      209.73      -94.77    164.22 o 
  -3  12   5    12369.56    11908.07    399.24 o 
  -2  12   5     8731.41     9872.70    338.71 o 
  -1  12   5       56.98       45.13    134.95 o 
   0  12   5     1372.41     1342.21    182.81 o 
   1  12   5      809.93      673.03    161.17 o 
   2  12   5      232.70      113.53    126.09 o 
   3  12   5     8095.00     9647.16    385.91 o 
   4  12   5     4716.46     4703.72    340.05 o 
   5  12   5     4202.47     4745.66    273.08 o 
   6  12   5    26820.56    27526.08    653.81 o 
   7  12   5     2919.24     2749.54    256.34 o 
   8  12   5     1863.33     2020.89    241.46 o 
   9  12   5     3653.36     3665.48    431.80 o 
  10  12   5       12.17       70.61    175.88 o 
  11  12   5        6.79      -74.11    169.71 o 
  12  12   5      871.91     1028.30    216.99 o 
  13  12   5       19.22      139.16    177.47 o 
  14  12   5     1511.42     1230.48    202.24 o 
  15  12   5     4641.69     4596.12    289.41 o 
  16  12   5       90.44      277.79    179.10 o 
  17  12   5     1377.68     1498.06    312.32 o 
  18  12   5     1566.33     1257.35    293.03 o 
  19  12   5      163.94      108.90    204.19 o 
  20  12   5      883.76      595.32    246.95 o 
  21  12   5       19.49     -514.43    514.43 o 
 -19  13   5      333.12      910.00    337.40 o 
 -18  13   5     2694.83     2189.20    719.74 o 
 -17  13   5      639.58     1340.09    418.71 o 
 -16  13   5     2622.31     3983.71    521.24 o 
 -15  13   5     4383.74     4855.47    552.46 o 
 -14  13   5       25.99      445.95    337.70 o 
 -13  13   5     2403.02     2906.13    760.84 o 
 -12  13   5      773.18     1106.04    259.44 o 
 -11  13   5      118.15      345.00    313.44 o 
 -10  13   5     5592.91     5740.59    571.12 o 
  -9  13   5     1672.99     2015.37    782.01 o 
  -8  13   5    10746.07    10029.39    583.37 o 
  -7  13   5    22224.13    22931.72    845.74 o 
  -6  13   5       18.90       -5.74    249.07 o 
  -5  13   5    14096.54    14235.72    649.54 o 
  -4  13   5     2285.28     2388.22    279.80 o 
  -3  13   5        8.13       32.26    177.51 o 
  -2  13   5     2054.66     1950.21    265.27 o 
  -1  13   5       75.21     -175.91    175.91 o 
   0  13   5     9991.12     9809.74    367.81 o 
   1  13   5    11401.59    11423.88    389.81 o 
   2  13   5      138.51       76.60    169.65 o 
   3  13   5     5887.69     6466.77    345.78 o 
   4  13   5    10549.56    10192.59    589.29 o 
   5  13   5     1299.65     1301.74    289.03 o 
   6  13   5        8.04      152.02    176.47 o 
   7  13   5      486.61      498.00    191.37 o 
   8  13   5     2519.79     2235.08    255.07 o 
   9  13   5     5645.29     5171.24    358.08 o 
  10  13   5      528.34      419.05    220.09 o 
  11  13   5     4741.27     4321.13    321.07 o 
  12  13   5      731.12      915.02    231.45 o 
  13  13   5      473.85      206.53    200.66 o 
  14  13   5      101.79        4.39    197.15 o 
  15  13   5       20.37      -21.06    219.22 o 
  16  13   5     1657.86     1079.49    275.69 o 
  17  13   5     1242.69     1523.79    297.26 o 
  18  13   5     2038.39     1996.96    307.02 o 
 -16  14   5     3224.49     4824.88    775.88 o 
 -15  14   5       62.26      870.54    905.79 o 
 -14  14   5     1198.60     1653.99    838.18 o 
 -13  14   5      778.11      313.04    355.36 o 
 -12  14   5      456.85      811.03    372.69 o 
 -11  14   5        4.30       39.10    331.95 o 
 -10  14   5     2491.76     2685.92    745.44 o 
  -9  14   5     6239.92     5826.14    495.12 o 
  -8  14   5      300.30      284.05    266.87 o 
  -7  14   5     4844.44     4153.55    437.41 o 
  -6  14   5     8621.26     8398.08    553.26 o 
  -5  14   5      144.72      141.78    265.95 o 
  -4  14   5      237.49      195.61    268.13 o 
  -3  14   5       46.63      513.76    285.65 o 
  -2  14   5       30.96      -35.75    200.61 o 
  -1  14   5    11991.61    11794.09    510.47 o 
   0  14   5     6278.38     8259.55    453.54 o 
   1  14   5     7582.66     7588.32    509.22 o 
   2  14   5    32210.37    33672.26    796.21 o 
   3  14   5      927.72     1171.60    251.61 o 
   4  14   5    10179.17    10826.63    452.97 o 
   5  14   5     2018.55     1945.58    260.19 o 
   6  14   5      140.67       55.73    183.12 o 
   7  14   5     1947.11     1975.00    261.00 o 
   8  14   5     5330.75     4589.90    425.16 o 
   9  14   5      465.10      470.03    195.99 o 
  10  14   5     8711.25     8622.31    423.46 o 
  11  14   5     2386.39     2215.75    282.78 o 
  12  14   5      960.83      508.10    242.75 o 
  13  14   5     4773.28     3497.58    403.41 o 
  14  14   5     1109.42     1581.74    565.19 o 
  15  14   5     1075.16      844.80    436.75 o 
 -11  15   5     1828.20     2144.84    974.14 o 
 -10  15   5      100.60      159.83    333.74 o 
  -9  15   5     1555.41     1283.04    339.74 o 
  -8  15   5     1885.00     1902.10    382.72 o 
  -7  15   5       84.19      442.59    298.10 o 
  -6  15   5      460.74      647.72    309.68 o 
  -5  15   5       66.53      617.04    305.34 o 
  -4  15   5      229.57      -26.38    265.69 o 
  -3  15   5     1332.73     1667.96    397.36 o 
  -2  15   5     1507.62     1772.77    340.98 o 
  -1  15   5      457.07      617.86    383.48 o 
   0  15   5     2373.67     2620.36    397.60 o 
   1  15   5      365.90      497.78    294.48 o 
   2  15   5      123.21      184.27    308.05 o 
   3  15   5     1452.96     1685.03    302.83 o 
   4  15   5     1034.82      940.85    237.69 o 
   5  15   5      646.77      460.70    216.68 o 
   6  15   5      185.85      373.04    207.06 o 
   7  15   5      200.38       25.37    229.35 o 
   8  15   5       12.21      213.90    282.35 o 
   9  15   5      800.95      488.91    444.99 o 
  10  15   5     1109.95      825.95    322.73 o 
  11  15   5        8.72      211.17    289.21 o 
  -3  16   5      643.15      856.48    396.66 o 
  -2  16   5      780.25      450.60    374.17 o 
  -1  16   5     2816.18     3581.94    742.17 o 
   2  16   5     7455.68    10126.51   1096.57 o 
   3  16   5      936.25      110.05    563.88 o 
 -32   0   6     4733.56     4518.87    686.49 o 
 -31   0   6      635.80      928.44    504.60 o 
 -30   0   6     3411.34     4621.39    667.14 o 
 -29   0   6      508.43     1340.00    483.59 o 
 -28   0   6      157.25      102.88    398.26 o 
 -27   0   6     4643.19     5058.50    473.74 o 
 -26   0   6     1414.74     1709.49    506.15 o 
 -25   0   6    17270.83    19614.90    787.26 o 
 -24   0   6    22734.60    23511.43   1091.03 o 
 -23   0   6     1119.54     1057.07    271.59 o 
 -22   0   6     7124.43     7725.01    703.80 o 
 -21   0   6    13429.99    12869.38    570.01 o 
 -20   0   6     2044.72     2187.57    311.00 o 
 -19   0   6      535.02      649.43    209.50 o 
 -18   0   6      536.59      353.10    117.41 o 
 -17   0   6     5536.74     5657.77    205.62 o 
 -16   0   6      156.47      -81.16     81.48 o 
 -15   0   6     4716.23     4213.08    195.49 o 
 -14   0   6     7848.47     9783.69    276.49 o 
 -13   0   6     2470.50     2124.57    208.76 o 
 -12   0   6    11292.44    12464.54    354.42 o 
 -11   0   6     1742.51     1248.21    124.01 o 
 -10   0   6      240.87        0.26     84.97 o 
  -9   0   6    12138.60    10745.99    353.37 o 
  -8   0   6      608.78      889.38    110.98 o 
  -7   0   6    26183.54    22427.95    572.97 o 
  -6   0   6       13.14      207.27     76.80 o 
  -5   0   6    76886.08    72071.13   1344.04 o 
  -4   0   6      352.56      396.52    166.65 o 
  -3   0   6    82005.69    83136.31   1526.36 o 
  -2   0   6    12452.28    14698.10    491.67 o 
  -1   0   6   134561.23   135717.84   2859.92 o 
   0   0   6    13952.45    16484.98    438.54 o 
   1   0   6    12127.78    12135.53    292.63 o 
   2   0   6    28636.70    26947.38    463.41 o 
   3   0   6   133668.61   140705.78   2166.42 o 
   4   0   6     1625.25     1571.60     70.33 o 
   5   0   6    71611.75    74133.38    998.39 o 
   6   0   6       15.70       46.43     43.14 o 
   7   0   6     3701.68     5294.43    229.44 o 
   8   0   6     2604.49     3317.12    144.41 o 
   9   0   6      110.49      535.69     82.56 o 
  10   0   6    74125.53    69227.45   1130.21 o 
  11   0   6    27551.69    28590.27    552.88 o 
  12   0   6    11397.58    12462.36    323.74 o 
  13   0   6     2819.63     2216.42    195.00 o 
  14   0   6     5878.69     5912.65    281.32 o 
  15   0   6     2993.39     3457.92    238.15 o 
  16   0   6    17738.72    18378.32    530.39 o 
  17   0   6     5668.89     4568.53    290.12 o 
  18   0   6    33897.61    32476.48    805.32 o 
  19   0   6    42794.37    39903.73   1119.48 o 
  20   0   6     3735.62     4140.60    306.01 o 
  21   0   6    45817.77    48165.57   1173.62 o 
  22   0   6     7311.12     6730.13    389.87 o 
  23   0   6     3095.75     3369.20    319.79 o 
  24   0   6       55.95       -9.91    205.97 o 
  25   0   6     2057.82     2379.33    323.21 o 
  26   0   6     5726.44     6425.13    441.54 o 
  27   0   6    10780.87    11134.26    894.93 o 
  28   0   6       23.13     -247.86    247.86 o 
  29   0   6     3151.17     3525.92    472.55 o 
  30   0   6     3247.22     3793.08    416.41 o 
  31   0   6      109.14      244.93    301.93 o 
 -31   1   6      898.52      884.39    353.28 o 
 -30   1   6      163.34      189.52    301.02 o 
 -29   1   6       21.12      374.10    255.69 o 
 -28   1   6       63.41       58.41    249.90 o 
 -27   1   6     1958.78     2613.05    311.88 o 
 -26   1   6     6770.26     6333.10    342.97 o 
 -25   1   6     1464.01     2157.39    241.38 o 
 -24   1   6     3923.31     4722.17    386.02 o 
 -23   1   6    12634.07    12174.77    415.39 o 
 -22   1   6     2101.23     2419.46    221.50 o 
 -21   1   6       31.97      289.13    146.37 o 
 -20   1   6      643.05      377.04    124.75 o 
 -19   1   6     1928.30     2346.88    140.57 o 
 -18   1   6     1821.91     1341.88    116.15 o 
 -17   1   6     4229.08     4949.52    176.73 o 
 -16   1   6     6332.25     6834.19    158.70 o 
 -15   1   6    12933.48    11647.93    205.35 o 
 -14   1   6      896.66      931.50     75.28 o 
 -13   1   6     4954.85     5210.53    146.94 o 
 -12   1   6     8550.97     8447.87    191.36 o 
 -11   1   6     1429.07     1753.85    107.72 o 
 -10   1   6     3919.36     4529.25    168.46 o 
  -9   1   6      508.81      444.47     63.50 o 
  -8   1   6      260.12      296.65     67.81 o 
  -7   1   6      754.89     1316.92     90.13 o 
  -6   1   6      391.19      491.00     50.85 o 
  -5   1   6    15419.19    14143.82    293.75 o 
  -4   1   6     2491.47     2111.90    100.77 o 
  -3   1   6     2803.95     3308.52    278.61 o 
  -2   1   6      227.51      177.57     57.98 o 
  -1   1   6      207.30       14.70     52.13 o 
   0   1   6    17176.27    18557.76    730.99 o 
   1   1   6    48371.40    48581.72    890.52 o 
   2   1   6    24213.62    23491.13    380.22 o 
   3   1   6    29107.08    28604.74    352.18 o 
   4   1   6     8596.12     7861.08    117.73 o 
   5   1   6      259.38      162.01     33.32 o 
   6   1   6     2489.16     1634.64     56.48 o 
   7   1   6     3844.02     2813.42     74.86 o 
   8   1   6      891.67     1322.55     67.82 o 
   9   1   6    50245.15    45808.16    521.57 o 
  10   1   6     2791.21     3085.00    130.53 o 
  11   1   6    15326.12    14573.82    311.50 o 
  12   1   6    18126.34    17098.92    286.17 o 
  13   1   6     1455.34     1080.09     91.41 o 
  14   1   6       14.89      -52.44     67.67 o 
  15   1   6       36.55      -58.78     89.20 o 
  16   1   6     8391.08     7868.68    223.31 o 
  17   1   6    12959.24    12971.49    293.66 o 
  18   1   6     4880.97     5164.36    208.56 o 
  19   1   6     4758.04     4260.99    193.33 o 
  20   1   6    11861.39    13237.33    319.18 o 
  21   1   6     6393.34     6167.79    239.65 o 
  22   1   6      639.48      671.65    141.06 o 
  23   1   6     2431.49     3279.43    227.64 o 
  24   1   6      978.35     1259.85    236.16 o 
  25   1   6      660.67      869.35    184.82 o 
  26   1   6        6.71      -20.84    163.34 o 
  27   1   6      468.27      643.36    195.27 o 
  28   1   6     2884.81     3581.75    274.09 o 
  29   1   6     1953.12     2063.39    249.81 o 
  30   1   6      333.62      280.98    224.43 o 
  31   1   6      633.18      854.03    246.52 o 
 -31   2   6     2245.31     2561.99    429.83 o 
 -30   2   6      577.13      462.41    514.20 o 
 -29   2   6     3552.49     4194.44    380.71 o 
 -28   2   6     3931.52     3948.55    366.97 o 
 -27   2   6      839.20     1385.90    277.83 o 
 -26   2   6     3453.69     4740.34    366.14 o 
 -25   2   6      246.88       51.88    210.42 o 
 -24   2   6        1.77      442.60    180.50 o 
 -23   2   6     3179.03     3021.57    251.23 o 
 -22   2   6      664.54      956.25    183.20 o 
 -21   2   6      869.87      869.04    123.56 o 
 -20   2   6     2120.04     2282.29    148.78 o 
 -19   2   6     2121.16     1572.02    131.67 o 
 -18   2   6     1603.24     1620.36    140.13 o 
 -17   2   6     1657.47     2124.91    143.33 o 
 -16   2   6     9538.89     8817.13    241.29 o 
 -15   2   6     6503.39     6563.16    225.96 o 
 -14   2   6        4.12        2.25     83.50 o 
 -13   2   6     5269.45     4563.10    185.63 o 
 -12   2   6     1085.47     1320.27    102.68 o 
 -11   2   6       70.19      223.99     76.65 o 
 -10   2   6     7538.63     7955.17    191.91 o 
  -9   2   6     3831.05     2532.32    100.78 o 
  -8   2   6    21945.89    20153.69    302.23 o 
  -7   2   6    91377.15    91222.30   1561.59 o 
  -6   2   6       81.50      301.83     51.23 o 
  -5   2   6    10731.98     9958.97    321.00 o 
  -4   2   6     4035.47     3580.59    164.64 o 
  -3   2   6      394.03      542.89     65.53 o 
  -2   2   6      952.53      997.47     82.63 o 
  -1   2   6    28911.74    30391.61    517.01 o 
   0   2   6      495.78      759.51     51.92 o 
   1   2   6    19816.76    18663.38    261.25 o 
   2   2   6    27687.29    31902.56    491.75 o 
   3   2   6      947.38      667.10     63.21 o 
   4   2   6    30222.55    27520.55    326.55 o 
   5   2   6    20762.71    26824.72    308.87 o 
   6   2   6      336.43       23.73     35.38 o 
   7   2   6     1423.14     2262.95     82.28 o 
   8   2   6     2119.30     2241.85     80.62 o 
   9   2   6     1672.51     1789.21     92.37 o 
  10   2   6     1536.57     1556.63     78.96 o 
  11   2   6       62.41      191.01     59.89 o 
  12   2   6     8152.56     7247.34    171.14 o 
  13   2   6       85.74       45.55     66.07 o 
  14   2   6    21030.12    20684.71    331.94 o 
  15   2   6    14848.02    14484.14    292.70 o 
  16   2   6     6178.41     6485.85    207.66 o 
  17   2   6    23177.94    22150.72    401.80 o 
  18   2   6      293.84      240.76    108.96 o 
  19   2   6     2387.40     2179.68    159.01 o 
  20   2   6     3070.06     3372.36    187.03 o 
  21   2   6     6855.48     7013.25    251.05 o 
  22   2   6     5638.74     6409.07    333.34 o 
  23   2   6    13841.85    14330.94    336.49 o 
  24   2   6      109.67      185.48    132.48 o 
  25   2   6    10740.90    11833.26    348.33 o 
  26   2   6      650.37     1081.00    198.28 o 
  27   2   6     1401.86     1511.96    220.42 o 
  28   2   6        0.08      277.95    209.62 o 
  29   2   6     1130.63     1153.59    245.00 o 
  30   2   6       54.93      411.53    240.31 o 
  31   2   6     2055.71     3046.31    408.41 o 
 -31   3   6       35.89      287.20    247.73 o 
 -30   3   6     1242.32     1510.45    309.24 o 
 -29   3   6      323.56      130.56    305.62 o 
 -28   3   6      807.56     1071.15    289.43 o 
 -27   3   6      681.54      602.57    260.67 o 
 -26   3   6     1724.57     2271.78    496.54 o 
 -25   3   6      123.50      -30.25    207.64 o 
 -24   3   6     1574.83     1374.80    261.76 o 
 -23   3   6     3986.20     3683.13    504.33 o 
 -22   3   6     2104.22     2490.77    171.25 o 
 -21   3   6    10848.89    10639.47    346.44 o 
 -20   3   6       93.95      192.78    142.19 o 
 -19   3   6     6283.30     6144.83    230.17 o 
 -18   3   6      681.72      577.88    119.15 o 
 -17   3   6      461.81      428.26    102.22 o 
 -16   3   6     5371.45     5084.25    232.48 o 
 -15   3   6     2225.76     2652.21    156.47 o 
 -14   3   6    15041.81    13626.74    303.23 o 
 -13   3   6     4486.79     4404.06    217.76 o 
 -12   3   6     1144.53      848.65     97.82 o 
 -11   3   6       15.60       51.34     62.72 o 
 -10   3   6     6039.18     5941.00    157.94 o 
  -9   3   6    53990.21    55844.70    741.41 o 
  -8   3   6    13705.79    13258.23    228.43 o 
  -7   3   6     9314.84     7560.50    169.03 o 
  -6   3   6    11914.94    13161.71    284.86 o 
  -5   3   6    10939.79     9884.02    179.87 o 
  -4   3   6       69.13      194.46     53.48 o 
  -3   3   6     1171.86      739.71     56.24 o 
  -2   3   6    19135.13    17806.99    301.54 o 
  -1   3   6    11262.05    14416.22    256.51 o 
   0   3   6     1203.71      469.40     45.09 o 
   1   3   6    12043.69     9576.69    235.19 o 
   2   3   6    69760.95    78622.80    954.84 o 
   3   3   6    16471.48    15376.50    249.60 o 
   4   3   6      235.38      165.48     38.98 o 
   5   3   6      139.91      176.14     33.78 o 
   6   3   6       63.25       81.28     33.35 o 
   7   3   6    38473.09    37247.59    393.46 o 
   8   3   6    14706.99    15990.43    209.43 o 
   9   3   6    11024.66    11339.06    187.33 o 
  10   3   6    18472.82    16173.36    241.51 o 
  11   3   6     1450.41     1636.24     85.10 o 
  12   3   6    13499.26    12858.77    256.52 o 
  13   3   6      836.18      996.43     88.56 o 
  14   3   6     9525.74     8621.04    201.91 o 
  15   3   6    14026.66    13007.47    257.60 o 
  16   3   6     6046.52     6346.39    190.44 o 
  17   3   6       58.80      -96.46     96.46 o 
  18   3   6    19557.68    18156.20    454.14 o 
  19   3   6      795.86      665.02    139.43 o 
  20   3   6     3790.60     4132.93    201.27 o 
  21   3   6       22.57       95.98    124.82 o 
  22   3   6     6028.24     5594.89    282.26 o 
  23   3   6      479.23      900.70    164.74 o 
  24   3   6     6198.00     7069.55    288.30 o 
  25   3   6      970.37      970.92    166.00 o 
  26   3   6       38.63      334.39    183.65 o 
  27   3   6       22.46      117.14    179.09 o 
  28   3   6      648.80     1131.31    245.95 o 
  29   3   6       77.78      567.04    304.77 o 
  30   3   6     2300.64     2913.64    396.78 o 
 -31   4   6      862.44      594.95    336.56 o 
 -30   4   6      820.94     1065.64    308.53 o 
 -29   4   6       64.52      115.96    255.82 o 
 -28   4   6     1080.76     1325.49    295.90 o 
 -27   4   6       22.42      312.83    247.99 o 
 -26   4   6      721.43      408.13    244.68 o 
 -25   4   6     1609.15     1742.60    288.93 o 
 -24   4   6       92.17       26.55    205.51 o 
 -23   4   6     3035.76     2847.58    209.56 o 
 -22   4   6     1078.68      952.23    235.40 o 
 -21   4   6       68.15       16.57     97.61 o 
 -20   4   6     1669.83     1839.47    158.96 o 
 -19   4   6      171.93      143.25    114.69 o 
 -18   4   6     1324.96     1501.99    159.55 o 
 -17   4   6      438.72      334.01    113.63 o 
 -16   4   6        1.97       56.88    100.87 o 
 -15   4   6     1960.96     2145.21    147.81 o 
 -14   4   6    59185.25    54502.82    808.25 o 
 -13   4   6     6738.66     6375.68    207.97 o 
 -12   4   6    34509.68    31742.87    512.54 o 
 -11   4   6    65095.13    60442.35   1011.31 o 
 -10   4   6     3435.85     4178.24    138.15 o 
  -9   4   6    33786.75    32591.34    456.61 o 
  -8   4   6     2147.76     1630.79     85.25 o 
  -7   4   6     2013.78     2941.84    128.51 o 
  -6   4   6    18980.08    16958.36    289.56 o 
  -5   4   6    17991.29    18854.88    302.60 o 
  -4   4   6     2400.83     2618.66    118.63 o 
  -3   4   6    97575.02    94838.78   1220.14 o 
  -2   4   6    44099.64    48056.17    651.10 o 
  -1   4   6    28674.96    28277.67    377.96 o 
   0   4   6    96420.60   106508.79   1273.64 o 
   1   4   6     2947.91     4039.07    119.63 o 
   2   4   6     2366.56     1938.84     95.52 o 
   3   4   6     1007.43     1670.58     90.23 o 
   4   4   6     7312.85     5500.15    121.65 o 
   5   4   6     2424.30     3715.99    108.18 o 
   6   4   6    30194.37    26784.95    337.33 o 
   7   4   6     2007.82     1187.75     59.24 o 
   8   4   6    16432.43    19072.21    236.30 o 
   9   4   6    15419.86    13931.74    201.72 o 
  10   4   6      156.98      189.11     51.13 o 
  11   4   6    36159.81    37609.70    461.64 o 
  12   4   6    13163.27    12314.30    248.21 o 
  13   4   6     2320.14     2211.75    105.63 o 
  14   4   6    15598.84    15447.14    264.67 o 
  15   4   6      461.98      292.25     93.93 o 
  16   4   6     3586.05     3718.26    162.20 o 
  17   4   6       18.71       12.53    102.71 o 
  18   4   6     1636.51     1426.51    174.04 o 
  19   4   6      135.83       88.62    113.66 o 
  20   4   6     2239.27     2070.34    168.06 o 
  21   4   6      347.36      441.67    134.39 o 
  22   4   6     3395.79     3157.26    202.00 o 
  23   4   6     1326.74     1225.63    194.58 o 
  24   4   6     2635.97     2802.15    234.42 o 
  25   4   6     8007.45     8976.19    356.92 o 
  26   4   6      114.40      235.63    178.58 o 
  27   4   6     2207.70     2664.83    313.93 o 
  28   4   6     1550.77     1506.55    403.52 o 
  29   4   6       85.48      306.86    250.58 o 
  30   4   6       71.32      412.40    441.03 o 
 -30   5   6     2148.72     3073.05    380.69 o 
 -29   5   6      382.77      117.08    264.22 o 
 -28   5   6     1657.76     1634.10    316.81 o 
 -27   5   6      258.49      662.45    260.27 o 
 -26   5   6     1753.12     1535.46    293.32 o 
 -25   5   6     3020.25     2954.79    335.55 o 
 -24   5   6      105.01      240.84    155.44 o 
 -23   5   6     1112.68     1146.75    182.13 o 
 -22   5   6      469.98      578.40    178.56 o 
 -21   5   6        0.62       51.55    134.03 o 
 -20   5   6      875.71      581.71    185.78 o 
 -19   5   6      485.22      287.05    148.29 o 
 -18   5   6      677.91      411.59    119.10 o 
 -17   5   6     3653.54     3699.90    193.79 o 
 -16   5   6       61.85       64.52    107.05 o 
 -15   5   6       21.72       -0.04     99.50 o 
 -14   5   6      130.30       65.35     98.88 o 
 -13   5   6    20089.38    17731.49    356.28 o 
 -12   5   6    35624.46    35338.84    562.71 o 
 -11   5   6      659.85      619.48     98.81 o 
 -10   5   6    36658.85    35919.85    745.46 o 
  -9   5   6     3206.53     3264.68    123.40 o 
  -8   5   6     1244.90      938.11     84.52 o 
  -7   5   6       36.23       41.10     47.37 o 
  -6   5   6      937.27      908.00     68.60 o 
  -5   5   6    24267.30    23928.61    372.56 o 
  -4   5   6    31674.20    33832.65    455.35 o 
  -3   5   6        4.07      116.72     50.21 o 
  -2   5   6    50446.71    49784.77    690.09 o 
  -1   5   6     6276.94     7957.10    150.68 o 
   0   5   6      151.04      289.50     59.98 o 
   1   5   6     7077.96     6303.18    159.66 o 
   2   5   6     2349.94     3513.10    134.01 o 
   3   5   6    19352.52    18196.42    289.67 o 
   4   5   6    26457.73    29278.21    389.76 o 
   5   5   6       23.35       18.24     52.08 o 
   6   5   6    35137.70    34967.94    452.18 o 
   7   5   6     9398.12     9556.71    241.45 o 
   8   5   6      460.73      515.86     69.45 o 
   9   5   6      191.73      186.79     55.78 o 
  10   5   6      430.95      487.27     69.66 o 
  11   5   6    14589.61    13780.86    214.62 o 
  12   5   6     1063.66     1093.51     79.14 o 
  13   5   6    17595.24    17282.20    304.11 o 
  14   5   6    14441.78    14157.03    276.40 o 
  15   5   6     6165.74     5992.90    192.47 o 
  16   5   6     4549.32     4178.58    170.32 o 
  17   5   6     4590.59     4402.85    241.05 o 
  18   5   6     5548.86     6082.57    231.40 o 
  19   5   6      800.77     1117.71    151.59 o 
  20   5   6     4655.61     4596.62    240.06 o 
  21   5   6       11.51      232.19    168.10 o 
  22   5   6     3256.62     3863.81    282.11 o 
  23   5   6      685.78      782.70    209.82 o 
  24   5   6     3258.06     3015.42    317.37 o 
  25   5   6      125.70      366.48    283.58 o 
  26   5   6     6376.54     6967.18    371.31 o 
  27   5   6      764.08     1076.73    242.14 o 
  28   5   6     2980.24     2984.22    336.30 o 
  29   5   6      933.11     1362.22    296.68 o 
 -29   6   6      251.65      258.46    268.10 o 
 -28   6   6     1010.43     1215.42    307.57 o 
 -27   6   6     1948.50     1814.61    326.71 o 
 -26   6   6      563.26      944.55    371.37 o 
 -25   6   6     5231.84     5241.63    287.44 o 
 -24   6   6     1911.38     1773.45    208.68 o 
 -23   6   6     3147.23     3720.81    300.62 o 
 -22   6   6      839.91      329.95    198.94 o 
 -21   6   6      353.55      277.07    159.23 o 
 -20   6   6      367.79      269.76    144.88 o 
 -19   6   6     1270.83     1147.21    166.77 o 
 -18   6   6      541.34      575.20    145.38 o 
 -17   6   6     3120.15     3199.32    332.72 o 
 -16   6   6     5644.92     5901.52    229.89 o 
 -15   6   6      319.07      211.09    113.21 o 
 -14   6   6     9775.39     9034.22    296.77 o 
 -13   6   6    10816.55    10568.77    285.75 o 
 -12   6   6       80.55      276.68     98.46 o 
 -11   6   6     5693.30     5118.44    186.27 o 
 -10   6   6     3443.24     3606.94    295.13 o 
  -9   6   6    11873.47    11207.85    280.05 o 
  -8   6   6     3414.80     3297.53     97.16 o 
  -7   6   6     8969.43     8122.63    160.78 o 
  -6   6   6     1870.34     2012.84    118.54 o 
  -5   6   6    13955.11    13579.38    260.24 o 
  -4   6   6     2542.27     3297.99    124.30 o 
  -3   6   6     9138.28    10609.52    232.90 o 
  -2   6   6     9288.42     9346.81    192.48 o 
  -1   6   6     3255.72     3422.25    103.47 o 
   0   6   6    16993.22    18165.01    279.67 o 
   1   6   6     4639.83     4527.23    148.49 o 
   2   6   6    35674.92    38449.47    552.42 o 
   3   6   6     8024.88     9114.54    212.76 o 
   4   6   6    25848.67    26390.00    397.90 o 
   5   6   6    33328.11    34660.84    489.22 o 
   6   6   6     9878.60     9017.15    195.01 o 
   7   6   6       43.69       26.92     62.86 o 
   8   6   6     6889.11     7974.71    174.79 o 
   9   6   6     3633.62     3613.67    137.29 o 
  10   6   6     4090.18     4170.27    148.80 o 
  11   6   6     9468.60     9569.98    220.38 o 
  12   6   6      161.03      -24.68     87.61 o 
  13   6   6    12325.39    11876.39    281.78 o 
  14   6   6    13777.33    13709.40    310.99 o 
  15   6   6     2594.50     2871.14    176.78 o 
  16   6   6     2613.37     2411.54    164.76 o 
  17   6   6      407.78      309.95    122.39 o 
  18   6   6      934.97      847.14    147.18 o 
  19   6   6     6191.51     6042.33    377.39 o 
  20   6   6     7333.50     6738.64    297.81 o 
  21   6   6     3142.92     3147.17    237.35 o 
  22   6   6     4417.84     4330.56    334.52 o 
  23   6   6      405.02      397.39    226.23 o 
  24   6   6      366.89      200.48    189.31 o 
  25   6   6     1146.94      862.85    223.34 o 
  26   6   6      109.11      681.09    223.72 o 
  27   6   6       11.89      204.70    284.21 o 
  28   6   6       69.78      228.02    252.45 o 
  29   6   6      226.81      213.19    247.33 o 
 -28   7   6      588.05      417.94    359.22 o 
 -27   7   6     2836.35     2457.31    361.75 o 
 -26   7   6     1137.13      760.29    207.00 o 
 -25   7   6       88.81      475.26    184.22 o 
 -24   7   6      831.50      579.15    188.26 o 
 -23   7   6     3411.25     3227.49    246.52 o 
 -22   7   6      717.56      529.67    170.53 o 
 -21   7   6        6.56      -44.21    152.36 o 
 -20   7   6      233.17      173.41    152.44 o 
 -19   7   6      494.85      693.37    159.27 o 
 -18   7   6       34.68      132.88    133.54 o 
 -17   7   6     1886.58     2293.85    200.57 o 
 -16   7   6      749.85     1046.97    161.05 o 
 -15   7   6    13663.59    12411.61    359.78 o 
 -14   7   6     8854.52    10184.57    283.91 o 
 -13   7   6     5764.85     6152.92    223.14 o 
 -12   7   6    34975.97    32516.99    546.50 o 
 -11   7   6     3798.83     3394.93    206.06 o 
 -10   7   6    15647.99    15878.47    328.23 o 
  -9   7   6       34.04      111.21     91.13 o 
  -8   7   6    19152.62    19200.72    272.47 o 
  -7   7   6      284.57      449.60     68.86 o 
  -6   7   6    32480.54    33343.80    475.63 o 
  -5   7   6     2509.01     2379.56    122.94 o 
  -4   7   6    41779.40    45362.58    574.46 o 
  -3   7   6     2891.96     3296.98    117.66 o 
  -2   7   6    61075.33    64087.55    771.65 o 
  -1   7   6    10973.56    12015.57    211.85 o 
   0   7   6    31285.00    32609.50    484.00 o 
   1   7   6    34628.72    36101.96    590.02 o 
   2   7   6      378.61      573.66     90.28 o 
   3   7   6    10713.40    11416.77    282.60 o 
   4   7   6        8.68       50.12     76.20 o 
   5   7   6     2261.83     2989.07    137.54 o 
   6   7   6     7344.73     7244.97    207.64 o 
   7   7   6      558.24      542.67    106.14 o 
   8   7   6      930.08     1022.15    104.22 o 
   9   7   6    16856.25    16214.80    306.97 o 
  10   7   6     3456.38     3150.67    142.35 o 
  11   7   6       85.47      153.06     96.64 o 
  12   7   6     8048.59     7439.21    233.64 o 
  13   7   6    12410.11    12209.57    294.17 o 
  14   7   6       87.22      147.11    109.35 o 
  15   7   6     8233.46     7921.14    250.75 o 
  16   7   6    11164.01    11001.88    339.28 o 
  17   7   6      719.91      752.01    177.92 o 
  18   7   6       31.17       71.47    159.29 o 
  19   7   6      541.19      354.50    169.90 o 
  20   7   6       23.88       46.24    170.88 o 
  21   7   6     9921.54    10149.59    400.41 o 
  22   7   6     5921.65     6101.21    344.10 o 
  23   7   6     4214.61     4482.01    279.97 o 
  24   7   6     6767.12     6889.33    365.10 o 
  25   7   6      265.97      367.38    210.42 o 
  26   7   6     4694.26     4185.38    371.66 o 
  27   7   6      473.05      552.53    264.13 o 
  28   7   6      264.24      639.63    268.98 o 
 -27   8   6      246.93      541.03    320.85 o 
 -26   8   6      409.92      215.40    211.62 o 
 -25   8   6       10.88      240.76    181.07 o 
 -24   8   6      827.17     1077.85    209.45 o 
 -23   8   6      680.42      582.93    182.84 o 
 -22   8   6      774.16      585.42    192.83 o 
 -21   8   6    12317.45    13057.98    401.48 o 
 -20   8   6     3188.18     3177.62    234.14 o 
 -19   8   6     4952.61     4933.06    262.38 o 
 -18   8   6     8790.05     8996.00    320.96 o 
 -17   8   6      919.86      671.45    167.70 o 
 -16   8   6     3092.37     3006.64    290.24 o 
 -15   8   6      555.57      669.02    161.58 o 
 -14   8   6      402.35      389.92    136.31 o 
 -13   8   6     6550.23     6622.92    265.72 o 
 -12   8   6     2040.96     1850.64    164.90 o 
 -11   8   6    11820.74    10905.70    279.93 o 
 -10   8   6    11283.81    11657.88    286.27 o 
  -9   8   6       27.02       48.43     89.69 o 
  -8   8   6     3123.01     2908.82    214.83 o 
  -7   8   6     4330.58     4552.41    160.66 o 
  -6   8   6     1817.02     1818.68    108.17 o 
  -5   8   6     1237.95     1578.86     90.71 o 
  -4   8   6     5201.75     5773.85    158.44 o 
  -3   8   6     9609.51     9813.21    201.92 o 
  -2   8   6      437.24      389.04     78.35 o 
  -1   8   6     1916.77     1948.08    111.92 o 
   0   8   6      181.82      213.60     88.20 o 
   1   8   6        1.35       -6.36     78.47 o 
   2   8   6     1864.44     1982.18    133.63 o 
   3   8   6       32.29       11.92     87.57 o 
   4   8   6    18853.98    18884.51    373.18 o 
   5   8   6    10095.41    11390.40    281.18 o 
   6   8   6    10858.12    11527.81    342.06 o 
   7   8   6    34959.29    36294.89    588.13 o 
   8   8   6      369.14      300.78    103.40 o 
   9   8   6     8852.83     9083.00    256.76 o 
  10   8   6     1330.36     1474.10    155.33 o 
  11   8   6      223.44       35.15    101.61 o 
  12   8   6     1499.16     1320.01    143.89 o 
  13   8   6     3767.00     3944.39    268.83 o 
  14   8   6     8118.20     8580.88    329.29 o 
  15   8   6    13786.01    12467.45    397.27 o 
  16   8   6     1903.91     2194.09    219.20 o 
  17   8   6     7339.36     7826.17    342.82 o 
  18   8   6     7638.87     6398.63    326.81 o 
  19   8   6        1.10      140.27    173.86 o 
  20   8   6      109.27      163.56    181.49 o 
  21   8   6      180.19      177.70    189.34 o 
  22   8   6     4161.54     4537.05    471.88 o 
  23   8   6     2888.60     2901.74    251.30 o 
  24   8   6      242.70      618.31    232.64 o 
  25   8   6     1118.00     1253.34    281.53 o 
  26   8   6      223.06      186.94    246.16 o 
  27   8   6       61.96      374.38    255.94 o 
 -26   9   6       28.71     -337.36    371.88 o 
 -25   9   6      197.74      155.43    292.83 o 
 -24   9   6       24.28      -69.98    362.65 o 
 -23   9   6      163.09      113.93    189.18 o 
 -22   9   6      359.54       23.25    180.86 o 
 -21   9   6     1045.95     1155.70    202.63 o 
 -20   9   6      511.55      457.56    177.48 o 
 -19   9   6     5775.67     6134.19    292.58 o 
 -18   9   6       25.07      105.32    170.22 o 
 -17   9   6     6848.92     6681.50    304.92 o 
 -16   9   6       33.19      130.73    147.09 o 
 -15   9   6     5443.24     5540.93    276.76 o 
 -14   9   6      335.79      481.14    141.87 o 
 -13   9   6     4314.32     3520.52    248.59 o 
 -12   9   6     1687.48     2019.89    175.14 o 
 -11   9   6     6105.67     6310.07    255.84 o 
 -10   9   6    12470.79    11835.94    452.17 o 
  -9   9   6     2521.41     2743.51    162.71 o 
  -8   9   6    19979.64    20671.77    402.14 o 
  -7   9   6      432.27      477.77    109.27 o 
  -6   9   6    26973.51    27790.34    548.89 o 
  -5   9   6     4114.58     4865.01    217.43 o 
  -4   9   6    26984.63    28405.39    468.64 o 
  -3   9   6    15811.67    16395.06    360.48 o 
  -2   9   6    22278.11    22975.61    450.46 o 
  -1   9   6    14725.90    15011.74    348.65 o 
   0   9   6    10862.15    10955.79    277.06 o 
   1   9   6     9549.42     9971.72    266.76 o 
   2   9   6     2610.66     2984.18    164.82 o 
   3   9   6     7452.52     7339.48    254.22 o 
   4   9   6     2134.49     2107.86    151.16 o 
   5   9   6     6358.33     6588.66    232.54 o 
   6   9   6     4961.35     4730.33    204.44 o 
   7   9   6     5459.66     5598.08    243.84 o 
   8   9   6     3411.94     3605.33    205.91 o 
   9   9   6     1287.37     1198.67    156.00 o 
  10   9   6     5137.79     5236.38    214.25 o 
  11   9   6       75.74      -35.12    121.55 o 
  12   9   6     2621.91     2798.97    205.37 o 
  13   9   6      211.49      296.82    141.80 o 
  14   9   6     4007.84     4101.25    263.60 o 
  15   9   6     1192.82     1073.03    193.97 o 
  16   9   6     1136.36     1317.93    212.17 o 
  17   9   6     5812.87     6087.32    322.40 o 
  18   9   6      822.38      750.36    204.28 o 
  19   9   6     5607.19     6012.88    340.21 o 
  20   9   6     6508.61     5616.80    337.03 o 
  21   9   6     1230.60     1145.39    236.17 o 
  22   9   6     3053.98     3109.70    289.19 o 
  23   9   6     1966.86     2008.09    316.54 o 
  24   9   6      838.05     1021.96    275.66 o 
  25   9   6     1700.68     1443.63    293.23 o 
 -25  10   6      238.03      303.85    309.72 o 
 -24  10   6      228.78       79.33    285.41 o 
 -23  10   6      208.14     -261.67    261.67 o 
 -22  10   6      142.78      133.21    213.75 o 
 -21  10   6     1826.39     1852.61    362.52 o 
 -20  10   6      153.36      400.09    212.58 o 
 -19  10   6     2647.17     2699.20    264.03 o 
 -18  10   6      133.87      -57.02    173.60 o 
 -17  10   6     1489.09     1420.91    376.57 o 
 -16  10   6       35.00       71.04    155.27 o 
 -15  10   6     3238.03     3576.50    420.68 o 
 -14  10   6     1368.86     1352.95    181.44 o 
 -13  10   6     5238.01     5710.31    308.63 o 
 -12  10   6      130.92       61.69    128.29 o 
 -11  10   6     9874.46     9018.33    353.17 o 
 -10  10   6      537.80      810.95    169.72 o 
  -9  10   6     7619.55     7586.29    252.74 o 
  -8  10   6       58.62       65.12    114.95 o 
  -7  10   6     1982.82     1747.95    167.70 o 
  -6  10   6       18.05       81.73    121.78 o 
  -5  10   6     6814.88     6954.38    270.00 o 
  -4  10   6       91.98       21.23     88.68 o 
  -3  10   6     8091.98     8103.74    264.79 o 
  -2  10   6      335.82      519.09    118.39 o 
  -1  10   6       23.87      -48.84     87.76 o 
   0  10   6     2594.07     2748.97    167.25 o 
   1  10   6     2528.57     2381.41    160.61 o 
   2  10   6     1027.78     1251.11    136.25 o 
   3  10   6     2832.67     3071.99    192.81 o 
   4  10   6      393.87      270.26    117.86 o 
   5  10   6     4959.69     5593.10    229.67 o 
   6  10   6      303.79      277.76    136.68 o 
   7  10   6     7949.48     7168.20    285.39 o 
   8  10   6      657.24      838.11    178.58 o 
   9  10   6     2240.51     2390.80    226.89 o 
  10  10   6      199.89      145.51    154.75 o 
  11  10   6      119.62     -124.04    131.53 o 
  12  10   6       77.70       40.48    139.49 o 
  13  10   6      670.49      635.89    169.18 o 
  14  10   6     2787.02     2819.35    230.86 o 
  15  10   6     1476.40     1545.06    203.94 o 
  16  10   6      600.90      363.19    271.13 o 
  17  10   6      884.29     1153.83    208.15 o 
  18  10   6       31.78      363.02    186.63 o 
  19  10   6      446.68      428.04    202.28 o 
  20  10   6      450.88      366.78    201.35 o 
  21  10   6       16.18     -221.05    221.05 o 
  22  10   6      634.13      453.79    269.45 o 
  23  10   6      624.99      836.24    270.81 o 
  24  10   6      982.35     1226.04    282.29 o 
 -23  11   6     1293.41     1230.80    347.34 o 
 -22  11   6     1607.51     1140.18    333.80 o 
 -21  11   6       11.14      202.14    247.99 o 
 -20  11   6     2217.52     2093.44    363.27 o 
 -19  11   6     3272.96     3336.02    442.15 o 
 -18  11   6      359.82      310.06    216.83 o 
 -17  11   6     1593.67     1398.35    254.00 o 
 -16  11   6        1.77       -8.10    217.27 o 
 -15  11   6      144.36       39.78    324.35 o 
 -14  11   6        0.83     -164.20    195.74 o 
 -13  11   6      677.42     1020.97    240.31 o 
 -12  11   6      955.86     1190.97    235.75 o 
 -11  11   6     3166.06     3529.21    330.65 o 
 -10  11   6      770.98      729.26    175.87 o 
  -9  11   6     3533.63     3755.78    592.67 o 
  -8  11   6     8585.99     8742.21    438.64 o 
  -7  11   6      107.16      227.61    166.55 o 
  -6  11   6     7547.49     8018.78    418.24 o 
  -5  11   6     6138.55     6323.82    320.29 o 
  -4  11   6     4067.32     4393.54    236.92 o 
  -3  11   6     3326.00     3629.01    238.44 o 
  -2  11   6       28.16       23.81    101.17 o 
  -1  11   6      513.76      598.32    127.72 o 
   0  11   6      237.75      299.67    117.06 o 
   1  11   6      169.09      214.76    114.62 o 
   2  11   6     3092.66     3080.02    189.56 o 
   3  11   6     6677.19     7189.74    287.54 o 
   4  11   6      479.82      564.16    132.64 o 
   5  11   6    11186.43    12242.43    377.33 o 
   6  11   6    18508.69    17915.10    739.76 o 
   7  11   6      277.32      424.53    165.64 o 
   8  11   6    15584.61    15118.76    466.76 o 
   9  11   6     4020.09     4096.55    280.04 o 
  10  11   6     2243.85     2287.26    243.18 o 
  11  11   6       66.01     -117.93    155.23 o 
  12  11   6        4.70      -39.90    161.48 o 
  13  11   6      553.04      544.74    172.50 o 
  14  11   6     3098.25     3398.65    252.35 o 
  15  11   6     1182.48     1128.83    206.19 o 
  16  11   6     7959.60     7707.89    349.21 o 
  17  11   6     5823.04     5540.42    373.70 o 
  18  11   6      125.55       25.55    170.84 o 
  19  11   6     4270.91     4026.44    377.66 o 
  20  11   6     2853.46     2613.11    308.12 o 
  21  11   6       26.34       81.39    222.44 o 
  22  11   6      851.31       10.86    278.34 o 
 -21  12   6      267.26       79.12    314.32 o 
 -20  12   6      629.52     1264.58    434.41 o 
 -19  12   6      179.00      624.85    413.73 o 
 -18  12   6     1954.33     2666.87   1198.52 o 
 -17  12   6     4158.23     4738.04    466.54 o 
 -16  12   6      378.19      929.19    387.91 o 
 -15  12   6     8429.58     8828.07    508.66 o 
 -14  12   6       41.46      289.52    233.41 o 
 -13  12   6     4861.54     4697.49    488.50 o 
 -12  12   6      741.94     1062.44    408.03 o 
 -11  12   6     5026.70     4965.36   1415.39 o 
 -10  12   6     4305.94     4278.86    823.79 o 
  -9  12   6    13696.08    13633.33    748.28 o 
  -8  12   6     2097.62     2863.83    888.78 o 
  -7  12   6    18885.25    19403.77    898.30 o 
  -6  12   6      288.30      225.36    289.98 o 
  -5  12   6     7537.96     7263.65    379.48 o 
  -4  12   6      346.05      506.87    163.83 o 
  -3  12   6     2054.94     1942.82    208.16 o 
  -2  12   6       19.63     -162.72    162.72 o 
  -1  12   6     3244.38     3501.85    232.52 o 
   0  12   6       62.73       15.86    119.17 o 
   1  12   6     6935.15     7808.79    287.32 o 
   2  12   6     1054.79     1375.56    175.61 o 
   3  12   6     8070.89     8676.56    367.77 o 
   4  12   6    11434.25    11019.31    369.13 o 
   5  12   6     1223.94     1029.26    202.46 o 
   6  12   6     3779.72     3730.08    280.83 o 
   7  12   6      133.68     -126.10    161.16 o 
   8  12   6      332.66      225.44    179.81 o 
   9  12   6      695.99      398.45    192.60 o 
  10  12   6     1698.00     1490.10    241.93 o 
  11  12   6     5813.98     5914.86    343.83 o 
  12  12   6      148.01      104.84    175.10 o 
  13  12   6      399.34      223.81    197.73 o 
  14  12   6      199.34      246.36    199.84 o 
  15  12   6     1477.07     1693.37    224.45 o 
  16  12   6     1246.90     1175.94    214.05 o 
  17  12   6      637.35      504.23    248.26 o 
  18  12   6     5484.10     5143.18    352.14 o 
  19  12   6     2262.26     1960.15    275.02 o 
  20  12   6      398.23      592.90    236.25 o 
 -18  13   6     5587.67     6031.79   1088.28 o 
 -17  13   6       43.70       20.51    495.74 o 
 -16  13   6     2848.74     3277.20   1216.37 o 
 -15  13   6      822.35     1565.91    556.23 o 
 -14  13   6      596.59     1097.43    384.38 o 
 -13  13   6      737.90      833.66    362.91 o 
 -12  13   6      144.72      146.71    309.31 o 
 -11  13   6      176.30        9.67    312.78 o 
 -10  13   6      630.67      343.99    323.29 o 
  -9  13   6     2010.57     2445.73    444.75 o 
  -8  13   6      422.95      610.28    355.80 o 
  -7  13   6      886.26      935.00    297.23 o 
  -6  13   6      367.36      486.32    274.25 o 
  -5  13   6       83.73     -219.17    219.17 o 
  -4  13   6       39.07      -59.17    226.25 o 
  -3  13   6        7.41     -217.49    218.94 o 
  -2  13   6     1041.09     1146.40    237.86 o 
  -1  13   6      435.66      331.68    200.18 o 
   0  13   6      729.62      689.52    190.42 o 
   1  13   6     2134.30     1984.57    213.23 o 
   2  13   6     1435.71     1458.95    219.39 o 
   3  13   6     2022.28     2191.48    304.40 o 
   4  13   6     4498.19     4306.18    356.71 o 
   5  13   6       43.67       75.87    174.51 o 
   6  13   6      591.40      315.80    204.13 o 
   7  13   6      206.25      220.78    186.06 o 
   8  13   6      312.17      227.45    190.33 o 
   9  13   6      130.53      149.69    184.16 o 
  10  13   6     1959.23     1788.32    255.63 o 
  11  13   6      110.64      191.07    183.70 o 
  12  13   6     3336.01     3085.83    308.07 o 
  13  13   6     2204.85     1868.60    255.48 o 
  14  13   6      305.35      344.21    235.84 o 
  15  13   6     2914.01     2553.49    334.13 o 
  16  13   6      119.63     -157.19    329.38 o 
  17  13   6        2.43      262.60    370.79 o 
  18  13   6       29.63      187.90    318.50 o 
 -15  14   6     2598.48     3315.68    528.98 o 
 -14  14   6      270.30      -43.37    350.82 o 
 -13  14   6      685.77     1005.33   1273.13 o 
 -12  14   6      167.67      243.33    343.92 o 
 -11  14   6       41.80      196.67    399.60 o 
 -10  14   6     2095.54     2050.32    378.33 o 
  -9  14   6     2334.09     2584.35    387.38 o 
  -8  14   6      907.95     1044.63    320.36 o 
  -7  14   6     8842.58     9003.42    826.98 o 
  -6  14   6      714.05      866.29    308.90 o 
  -5  14   6     3293.49     3273.39    398.28 o 
  -4  14   6     1801.42     1392.49    332.93 o 
  -3  14   6       65.72      -13.65    312.35 o 
  -2  14   6       13.03      231.81    266.40 o 
  -1  14   6      966.94      835.11    294.18 o 
   0  14   6       70.13      -56.62    193.89 o 
   1  14   6     2465.52     2679.56    414.97 o 
   2  14   6     1801.34     2221.45    333.67 o 
   3  14   6      624.69      561.09    203.69 o 
   4  14   6     1739.43     2014.94    258.81 o 
   5  14   6       15.35        3.93    186.00 o 
   6  14   6       28.03      313.22    190.49 o 
   7  14   6       13.65      138.79    181.86 o 
   8  14   6      131.64      167.99    190.24 o 
   9  14   6      513.37      713.99    208.61 o 
  10  14   6      149.96      373.47    194.09 o 
  11  14   6      810.77      575.42    232.95 o 
  12  14   6       56.72      311.75    282.51 o 
  13  14   6      109.57     -242.08    242.08 o 
  14  14   6      477.03      513.64    332.79 o 
 -11  15   6        4.96     -102.59    512.82 o 
 -10  15   6        0.19      456.90    347.83 o 
  -9  15   6     1077.96     1183.03    332.69 o 
  -8  15   6     5967.60     6262.96    635.66 o 
  -7  15   6      870.70      954.76    324.11 o 
  -6  15   6     4384.13     4797.18    482.24 o 
  -5  15   6     6273.73     7366.73    791.50 o 
  -4  15   6        1.74      373.83    287.47 o 
  -3  15   6      442.27      358.40    280.51 o 
  -2  15   6      140.14      194.42    303.06 o 
  -1  15   6     5657.18     6172.81    512.09 o 
   0  15   6     6959.59     7997.58    973.44 o 
   1  15   6     2193.33     2736.37    682.52 o 
   2  15   6    15819.93    16359.07    894.18 o 
   3  15   6     1082.15     1411.90    321.24 o 
   4  15   6     1109.66      817.63    253.34 o 
   5  15   6      298.99      469.25    215.41 o 
   6  15   6      211.07      620.86    251.42 o 
   7  15   6     2275.54     2250.47    388.16 o 
   8  15   6     1780.88     1174.08    338.91 o 
   9  15   6     1081.71     1003.58    330.89 o 
  10  15   6     2753.41     2934.50    756.17 o 
 -31   1   7     2120.51     3305.81    826.68 o 
 -30   1   7     3997.94     4597.40    693.21 o 
 -29   1   7      982.07     1962.45    374.31 o 
 -28   1   7     1173.74     1227.47    341.84 o 
 -27   1   7     2052.35     3000.65    443.48 o 
 -26   1   7     3995.13     3836.79    469.64 o 
 -25   1   7     4609.22     5050.71    363.02 o 
 -24   1   7    10511.97    10819.25    410.50 o 
 -23   1   7      344.77      781.48    189.04 o 
 -22   1   7    10519.50    10963.75    387.85 o 
 -21   1   7     4136.77     3694.13    244.10 o 
 -20   1   7      845.46     1038.17    163.45 o 
 -19   1   7     2946.84     2892.11    165.40 o 
 -18   1   7      608.04      294.07    102.07 o 
 -17   1   7     1561.76     1411.65    124.97 o 
 -16   1   7       19.43      -75.55     75.55 o 
 -15   1   7       55.93      -60.84     60.84 o 
 -14   1   7     2695.47     3517.88    139.66 o 
 -13   1   7     2096.25     1718.00     99.59 o 
 -12   1   7     2016.05     1872.21    114.81 o 
 -11   1   7     5847.00     6124.63    180.38 o 
 -10   1   7    39854.15    36555.96    594.20 o 
  -9   1   7    11590.06    12220.97    255.87 o 
  -8   1   7    34411.19    34223.18    625.53 o 
  -7   1   7    77610.09    71134.32   1025.65 o 
  -6   1   7    15570.88    12550.83    236.62 o 
  -5   1   7    27640.66    30850.89    547.41 o 
  -4   1   7     1918.61     1728.20     96.56 o 
  -3   1   7    58947.74    55451.20   2565.40 o 
  -2   1   7      644.72      178.97     68.63 o 
  -1   1   7    84484.23    90251.71   2395.53 o 
   0   1   7    28356.82    32016.40    528.12 o 
   1   1   7   173193.58   176527.70   2711.19 o 
   2   1   7     3857.59     5354.32    152.77 o 
   3   1   7    59646.06    61887.36    753.37 o 
   4   1   7    14149.45    14114.43    224.31 o 
   5   1   7     7863.72     7584.21    127.80 o 
   6   1   7    11218.19     9647.24    142.90 o 
   7   1   7      275.12      229.75     42.90 o 
   8   1   7     4301.20     4476.23    108.05 o 
   9   1   7    16015.84    16601.38    242.93 o 
  10   1   7        2.83       30.23     51.31 o 
  11   1   7     9997.85     9052.53    177.62 o 
  12   1   7    10162.98     9941.83    204.80 o 
  13   1   7      800.83      885.52     90.23 o 
  14   1   7    11829.38    11371.39    239.50 o 
  15   1   7      328.90      134.23     93.14 o 
  16   1   7     1179.63     1039.08    132.32 o 
  17   1   7      255.59      216.13    106.25 o 
  18   1   7     6821.63     7188.51    234.63 o 
  19   1   7    11660.90    11930.64    325.39 o 
  20   1   7       25.16       94.72    124.87 o 
  21   1   7     7467.39     7435.81    281.99 o 
  22   1   7       16.67     -135.09    135.09 o 
  23   1   7     1167.48     1393.80    183.29 o 
  24   1   7        1.41      -94.31    154.98 o 
  25   1   7     3076.54     2855.31    237.13 o 
  26   1   7     2800.77     3175.07    257.61 o 
  27   1   7     2832.24     3204.21    257.47 o 
  28   1   7      255.25      635.45    206.30 o 
  29   1   7     2258.93     2464.33    263.21 o 
  30   1   7      684.24     1225.90    239.85 o 
 -31   2   7     3093.49     2993.78    528.90 o 
 -30   2   7      421.59      810.31    373.08 o 
 -29   2   7      480.36     1514.89    389.91 o 
 -28   2   7       13.36      160.27    240.37 o 
 -27   2   7        4.68      109.54    226.24 o 
 -26   2   7     3430.11     3525.03    368.28 o 
 -25   2   7     4769.08     4770.79    362.73 o 
 -24   2   7     2296.63     2660.00    354.06 o 
 -23   2   7    20396.71    19988.06    638.22 o 
 -22   2   7     1085.55     1105.60    192.83 o 
 -21   2   7     3103.84     3038.36    230.97 o 
 -20   2   7     1199.54      905.10    122.77 o 
 -19   2   7        6.07      -91.73     96.17 o 
 -18   2   7        5.60       -1.34     94.08 o 
 -17   2   7     3020.54     3217.37    164.72 o 
 -16   2   7     1346.76     1383.55    134.01 o 
 -15   2   7     1128.94     1150.63    165.39 o 
 -14   2   7     2801.58     2707.27    179.09 o 
 -13   2   7      394.47      231.15    115.42 o 
 -12   2   7     3130.41     3343.47    173.96 o 
 -11   2   7     6120.60     5092.29    160.72 o 
 -10   2   7      690.43     1125.53     88.09 o 
  -9   2   7    22990.87    23532.98    375.65 o 
  -8   2   7     4336.83     3799.54    121.11 o 
  -7   2   7     4081.69     3667.25    117.73 o 
  -6   2   7    20675.73    20081.22    402.09 o 
  -5   2   7     7821.31     6805.98    232.46 o 
  -4   2   7       57.02      -50.29     50.29 o 
  -3   2   7      280.33      244.78     58.71 o 
  -2   2   7     6708.89     7160.69    281.48 o 
  -1   2   7    21624.54    21963.04    348.16 o 
   0   2   7     6849.56     6877.46    153.43 o 
   1   2   7    26798.88    25965.51    408.87 o 
   2   2   7   100951.53   101313.60   1407.12 o 
   3   2   7     5379.50     7553.57    219.65 o 
   4   2   7    42816.41    41581.82    501.43 o 
   5   2   7    49229.01    47854.56    482.42 o 
   6   2   7    16311.89    16869.71    219.44 o 
   7   2   7      423.86      375.38     47.79 o 
   8   2   7     1673.86     1451.71     81.91 o 
   9   2   7    14635.88    13581.07    212.91 o 
  10   2   7    36056.52    36328.88    467.22 o 
  11   2   7      156.94       73.18     59.53 o 
  12   2   7    38398.30    35016.23    469.04 o 
  13   2   7     1677.51     1864.74    122.94 o 
  14   2   7       15.90       52.18     71.83 o 
  15   2   7      429.21      291.92     83.08 o 
  16   2   7     1373.57     1849.10    138.35 o 
  17   2   7     5946.32     5312.06    286.41 o 
  18   2   7     3491.42     3632.73    183.32 o 
  19   2   7     3494.85     3845.85    200.81 o 
  20   2   7     7489.47     7418.98    251.58 o 
  21   2   7     8474.02     9208.53    284.10 o 
  22   2   7       36.88      392.30    141.16 o 
  23   2   7     6892.21     7596.25    393.33 o 
  24   2   7      815.99      577.69    173.77 o 
  25   2   7     1170.49     1036.27    193.23 o 
  26   2   7       12.51     -136.29    168.39 o 
  27   2   7      636.02      740.37    204.04 o 
  28   2   7     3838.62     3999.66    288.42 o 
  29   2   7       16.62      448.94    223.35 o 
  30   2   7     1242.46     1687.43    431.31 o 
 -31   3   7     2369.66     2628.66    407.94 o 
 -30   3   7      379.44       24.69    278.33 o 
 -29   3   7     3096.75     4008.59    386.84 o 
 -28   3   7     4106.66     4510.04    387.75 o 
 -27   3   7      494.05      721.97    261.34 o 
 -26   3   7     1020.57      617.22    247.72 o 
 -25   3   7       41.21      -74.88    209.49 o 
 -24   3   7      118.00      225.89    224.82 o 
 -23   3   7      694.90      521.04    218.41 o 
 -22   3   7      464.04      407.38    255.30 o 
 -21   3   7      906.43     1107.41    155.13 o 
 -20   3   7     2905.89     3053.89    181.44 o 
 -19   3   7     1673.16     1477.01    149.55 o 
 -18   3   7      447.93      456.91    115.83 o 
 -17   3   7      306.95      432.67    117.16 o 
 -16   3   7      234.35      255.86    107.23 o 
 -15   3   7      814.88      436.06    104.31 o 
 -14   3   7     1065.63     1250.54    117.28 o 
 -13   3   7       97.76      -61.56     76.87 o 
 -12   3   7      317.39        0.42     75.81 o 
 -11   3   7     1449.71     1331.63    111.76 o 
 -10   3   7     2693.02     2877.52    114.02 o 
  -9   3   7    13921.17    13359.60    237.67 o 
  -8   3   7     1896.25     1450.46     89.26 o 
  -7   3   7    29032.70    32412.33    463.12 o 
  -6   3   7      322.48      717.55    108.43 o 
  -5   3   7    26680.79    26023.31    497.06 o 
  -4   3   7     4544.60     3547.29    147.27 o 
  -3   3   7    33049.30    38932.40    664.05 o 
  -2   3   7        2.50      127.08     43.36 o 
  -1   3   7    37666.94    36428.64    500.73 o 
   0   3   7    20763.64    25933.69    376.01 o 
   1   3   7    16236.97    17827.49    261.75 o 
   2   3   7     5017.66     4185.16    106.43 o 
   3   3   7     4334.58     5704.89    130.09 o 
   4   3   7     1693.00     2469.97     78.42 o 
   5   3   7      607.94      818.16     63.00 o 
   6   3   7     1682.19     1324.61     68.56 o 
   7   3   7    11385.81    10103.11    208.34 o 
   8   3   7    10422.87     9171.16    155.47 o 
   9   3   7      117.90       82.77     52.48 o 
  10   3   7     7169.07     6870.85    156.90 o 
  11   3   7    13435.12    11097.63    272.36 o 
  12   3   7      550.24      394.04     76.62 o 
  13   3   7     3949.45     3803.06    137.58 o 
  14   3   7    10482.32     9436.56    214.05 o 
  15   3   7     5956.79     5908.60    179.29 o 
  16   3   7     2285.93     2362.17    178.82 o 
  17   3   7      263.99      240.08    108.77 o 
  18   3   7     1230.23     1337.45    144.39 o 
  19   3   7      659.91      861.67    135.84 o 
  20   3   7     7585.24     7544.22    258.27 o 
  21   3   7       52.20       22.78    123.80 o 
  22   3   7     5825.66     5661.73    246.91 o 
  23   3   7    12660.94    13120.09    353.47 o 
  24   3   7      325.50      541.05    161.07 o 
  25   3   7     6621.05     7388.74    304.77 o 
  26   3   7      158.56      252.62    185.09 o 
  27   3   7     1722.32     1638.32    259.43 o 
  28   3   7       26.59      257.87    241.80 o 
  29   3   7     2245.52     2775.23    347.50 o 
  30   3   7       49.45      743.58    318.40 o 
 -30   4   7     1316.20     2037.54    347.25 o 
 -29   4   7     1851.21     2518.04    352.17 o 
 -28   4   7      817.78      618.68    287.68 o 
 -27   4   7     2549.86     2597.62    335.94 o 
 -26   4   7       70.22      166.84    246.19 o 
 -25   4   7     1724.62      993.27    269.22 o 
 -24   4   7      317.57      228.49    359.14 o 
 -23   4   7     5233.59     5290.25    337.55 o 
 -22   4   7      421.30      590.65    150.67 o 
 -21   4   7     7134.64     6872.42    333.62 o 
 -20   4   7      621.51      614.58    124.91 o 
 -19   4   7     1901.39     1957.01    178.30 o 
 -18   4   7      886.67      625.83    153.83 o 
 -17   4   7        9.21      -43.58    107.24 o 
 -16   4   7        8.05      -95.41     95.41 o 
 -15   4   7       87.04      -21.75     94.80 o 
 -14   4   7       33.21      164.09     97.16 o 
 -13   4   7      322.87      404.31    100.45 o 
 -12   4   7      189.25       84.39     84.88 o 
 -11   4   7     2118.51     2186.75    116.79 o 
 -10   4   7       37.43       59.16     63.99 o 
  -9   4   7    32431.37    29328.49    422.66 o 
  -8   4   7     7441.64     8278.14    210.24 o 
  -7   4   7     3045.82     3417.68    236.00 o 
  -6   4   7    13305.49     9945.46    260.11 o 
  -5   4   7     2253.15     1502.34     91.45 o 
  -4   4   7    15463.84    16806.76    279.20 o 
  -3   4   7     1785.92     2584.35    105.82 o 
  -2   4   7    17245.28    15270.95    283.45 o 
  -1   4   7      808.93      652.33     57.49 o 
   0   4   7    41538.40    43744.52    572.10 o 
   1   4   7     6707.58     6671.97    207.73 o 
   2   4   7    34521.11    32077.80    451.76 o 
   3   4   7     1973.38     2686.04    129.34 o 
   4   4   7    13151.73    14304.90    237.95 o 
   5   4   7     3535.33     3534.85    143.62 o 
   6   4   7    53858.00    52449.94    614.82 o 
   7   4   7      402.86      494.57     48.75 o 
   8   4   7    41579.45    39459.04    432.88 o 
   9   4   7     6226.60     6571.19    136.02 o 
  10   4   7     7410.30     7407.21    155.85 o 
  11   4   7     2929.27     3038.05    124.89 o 
  12   4   7      478.89      473.87     71.31 o 
  13   4   7     1150.08      920.62     86.01 o 
  14   4   7     3048.61     2759.23    156.65 o 
  15   4   7        5.50      -91.38     91.38 o 
  16   4   7     2376.45     2384.80    153.51 o 
  17   4   7      989.67     1176.55    130.55 o 
  18   4   7      351.67      531.01    121.63 o 
  19   4   7        7.57       27.79    116.49 o 
  20   4   7      545.94      472.84    134.34 o 
  21   4   7       45.73      180.29    149.61 o 
  22   4   7     3501.77     3954.81    293.34 o 
  23   4   7      316.54      515.18    177.74 o 
  24   4   7     2079.11     2604.80    266.47 o 
  25   4   7     1117.20     1258.37    213.42 o 
  26   4   7      259.76      449.52    189.54 o 
  27   4   7       69.54      172.40    219.11 o 
  28   4   7     2023.85     1999.25    283.47 o 
  29   4   7      123.33      225.85    254.36 o 
  30   4   7     1889.93     1638.78    487.69 o 
 -30   5   7       92.32      489.88    279.29 o 
 -29   5   7      145.77       98.16    270.54 o 
 -28   5   7      236.17      347.63    256.82 o 
 -27   5   7      312.61       72.80    240.65 o 
 -26   5   7      685.53     1007.86    279.25 o 
 -25   5   7      976.50      826.96    297.31 o 
 -24   5   7      113.16       36.94    157.59 o 
 -23   5   7     1044.22     1195.86    182.64 o 
 -22   5   7     2330.78     2105.34    195.85 o 
 -21   5   7     2178.98     2624.07    309.00 o 
 -20   5   7      370.69      323.63    149.61 o 
 -19   5   7     1614.28     1711.81    176.78 o 
 -18   5   7     5177.50     4899.43    270.09 o 
 -17   5   7      266.47      305.63    132.97 o 
 -16   5   7      188.64      220.84    127.43 o 
 -15   5   7     2195.48     2059.66    149.71 o 
 -14   5   7    14596.71    12179.24    295.75 o 
 -13   5   7     2955.62     2881.67    155.89 o 
 -12   5   7    14455.18    12890.70    292.45 o 
 -11   5   7    40276.87    38165.75    759.30 o 
 -10   5   7     8252.71     7473.96    186.54 o 
  -9   5   7      501.45      176.74     72.16 o 
  -8   5   7      314.20      210.12     70.42 o 
  -7   5   7     1540.78     1508.55    105.41 o 
  -6   5   7     2778.74     2538.23    106.12 o 
  -5   5   7     9946.06    10894.48    244.95 o 
  -4   5   7     1763.08     1753.00     90.31 o 
  -3   5   7    28385.84    30006.66    447.11 o 
  -2   5   7    45382.41    48472.63    616.56 o 
  -1   5   7     4211.53     4250.60    115.83 o 
   0   5   7    65496.52    69888.79    881.20 o 
   1   5   7     1334.20     1748.22    125.55 o 
   2   5   7      335.88      418.79     70.78 o 
   3   5   7     2294.16     2005.00    105.11 o 
   4   5   7     4757.95     4311.16    133.49 o 
   5   5   7     1219.93      979.01     81.70 o 
   6   5   7    23043.91    24889.19    350.96 o 
   7   5   7     2718.44     2379.57     96.95 o 
   8   5   7    12479.30    12158.70    209.40 o 
   9   5   7    26140.13    26539.32    327.70 o 
  10   5   7     1426.03     1405.29     86.68 o 
  11   5   7    12355.42    12767.32    205.68 o 
  12   5   7     4390.98     4105.63    177.24 o 
  13   5   7     7018.73     7003.19    210.21 o 
  14   5   7    11503.32    11213.08    275.81 o 
  15   5   7      834.02      817.89    122.39 o 
  16   5   7     5669.28     5860.99    220.81 o 
  17   5   7      252.72      274.95    116.15 o 
  18   5   7     1394.81     1276.76    158.01 o 
  19   5   7     1667.97     1502.97    174.58 o 
  20   5   7     7220.78     6314.91    275.76 o 
  21   5   7     1873.54     1862.08    198.86 o 
  22   5   7     4529.65     4814.52    305.41 o 
  23   5   7     3576.42     3445.98    281.60 o 
  24   5   7     7327.90     7677.82    434.49 o 
  25   5   7     8894.68     9096.31    372.47 o 
  26   5   7       15.69      422.74    196.38 o 
  27   5   7     3007.75     2919.80    295.74 o 
  28   5   7     1320.48     1297.42    344.74 o 
  29   5   7      276.24      708.71    360.79 o 
 -29   6   7      353.54      139.91    302.27 o 
 -28   6   7     3117.34     3229.73    381.97 o 
 -27   6   7     3085.43     2922.00    372.55 o 
 -26   6   7     1580.37     1417.87    555.03 o 
 -25   6   7     5466.89     5112.18    316.09 o 
 -24   6   7      142.83      218.70    168.96 o 
 -23   6   7       31.66      237.84    158.69 o 
 -22   6   7      426.01      438.48    173.62 o 
 -21   6   7       86.11     -143.11    143.11 o 
 -20   6   7     5877.98     6407.27    283.21 o 
 -19   6   7     2171.56     1755.56    182.91 o 
 -18   6   7      945.56      575.58    161.17 o 
 -17   6   7     3170.35     3701.46    227.52 o 
 -16   6   7     3985.47     3771.80    221.17 o 
 -15   6   7        4.33       23.40    118.95 o 
 -14   6   7      129.51      -13.05    108.85 o 
 -13   6   7    13056.01    11803.46    293.01 o 
 -12   6   7    36270.80    35951.57    715.65 o 
 -11   6   7       50.43      107.73     91.22 o 
 -10   6   7    25766.94    24406.10    473.36 o 
  -9   6   7    11589.31    11717.34    253.60 o 
  -8   6   7     1364.38     1218.20     84.59 o 
  -7   6   7     3270.84     3030.01    124.42 o 
  -6   6   7     1233.81     1396.57     82.24 o 
  -5   6   7    32205.97    32389.17    502.82 o 
  -4   6   7    63794.09    62461.08    856.05 o 
  -3   6   7     2819.43     3691.38    131.37 o 
  -2   6   7    66373.76    68131.76    796.55 o 
  -1   6   7    28953.24    31067.08    411.13 o 
   0   6   7     4846.01     4090.16    119.50 o 
   1   6   7     9724.13    10915.29    243.25 o 
   2   6   7      636.43      801.75    125.82 o 
   3   6   7      854.23      952.49     86.74 o 
   4   6   7    27355.81    28819.03    424.72 o 
   5   6   7     2785.43     2846.03    124.49 o 
   6   6   7    11367.58    11491.06    223.13 o 
   7   6   7    20257.83    20498.96    327.17 o 
   8   6   7       22.00       78.66     62.01 o 
   9   6   7     1808.22     1571.36    100.13 o 
  10   6   7      323.21      219.56     76.92 o 
  11   6   7      883.72      806.35    113.17 o 
  12   6   7      791.02      756.46    114.33 o 
  13   6   7     1393.73     1397.97    131.94 o 
  14   6   7      725.31      737.95    124.43 o 
  15   6   7     3019.37     2876.09    201.11 o 
  16   6   7      889.88     1123.29    137.40 o 
  17   6   7     7085.84     7165.12    340.48 o 
  18   6   7     4860.88     3947.06    208.50 o 
  19   6   7      108.77        9.28    143.51 o 
  20   6   7     1474.41     1392.44    280.35 o 
  21   6   7     2820.82     3165.01    270.63 o 
  22   6   7     2789.01     2588.71    262.79 o 
  23   6   7     4449.33     4893.00    328.21 o 
  24   6   7     4900.96     4934.68    375.07 o 
  25   6   7     1022.40     1195.22    236.70 o 
  26   6   7    11320.82    11590.99    498.16 o 
  27   6   7      300.51      473.67    252.83 o 
  28   6   7      937.92      968.22    342.38 o 
 -28   7   7       76.99      -44.76    280.75 o 
 -27   7   7     1101.94     1042.29    303.30 o 
 -26   7   7      859.02      899.67    265.55 o 
 -25   7   7       84.57      101.84    181.78 o 
 -24   7   7       77.90      -24.53    165.24 o 
 -23   7   7       26.35       92.20    166.15 o 
 -22   7   7      591.82      539.49    185.24 o 
 -21   7   7     1551.27     1426.99    199.74 o 
 -20   7   7       25.98       13.24    171.17 o 
 -19   7   7     2069.15     1730.27    188.69 o 
 -18   7   7     1731.69     1907.74    251.28 o 
 -17   7   7     1157.56     1118.56    175.75 o 
 -16   7   7     1797.94     1778.06    184.64 o 
 -15   7   7     6763.66     6561.65    273.54 o 
 -14   7   7     3617.82     3173.72    213.77 o 
 -13   7   7     2646.43     2713.30    193.53 o 
 -12   7   7      108.90      293.37    107.68 o 
 -11   7   7     7466.27     6945.50    248.60 o 
 -10   7   7    13978.80    13685.28    302.53 o 
  -9   7   7     2855.58     2922.63    148.67 o 
  -8   7   7     6364.85     5963.79    215.83 o 
  -7   7   7    11697.61    11042.78    219.78 o 
  -6   7   7     9206.95     9686.55    216.38 o 
  -5   7   7     3042.86     3182.88    129.87 o 
  -4   7   7    11481.03    10172.16    247.51 o 
  -3   7   7    17907.24    21188.66    343.71 o 
  -2   7   7       72.79      -49.23     49.23 o 
  -1   7   7        3.19       74.78     59.10 o 
   0   7   7     5235.18     4857.05    148.70 o 
   1   7   7     3219.82     3306.25    156.14 o 
   2   7   7    23159.26    25956.73    428.90 o 
   3   7   7     1172.51     1316.58    108.58 o 
   4   7   7    20151.58    20167.52    346.76 o 
   5   7   7    24306.17    24566.89    398.27 o 
   6   7   7        7.86       65.04     75.51 o 
   7   7   7     2062.84     2173.77    119.10 o 
   8   7   7      266.09      231.52     79.69 o 
   9   7   7     7588.58     7428.18    193.17 o 
  10   7   7      398.83      248.37     94.27 o 
  11   7   7     7462.34     7233.15    278.16 o 
  12   7   7     4418.83     4298.02    188.98 o 
  13   7   7    10034.03     9007.79    259.73 o 
  14   7   7     2304.97     2125.92    158.50 o 
  15   7   7     3382.95     3134.65    183.37 o 
  16   7   7     1283.70     1109.72    148.09 o 
  17   7   7     8524.79     8196.03    313.63 o 
  18   7   7     2259.84     2029.40    201.48 o 
  19   7   7     4612.57     4394.40    289.79 o 
  20   7   7     6008.76     5880.08    444.51 o 
  21   7   7      233.95      509.38    245.94 o 
  22   7   7      582.75      546.33    240.46 o 
  23   7   7      771.90      829.68    265.46 o 
  24   7   7        1.88       21.28    223.04 o 
  25   7   7      111.20      327.64    209.88 o 
  26   7   7      122.48      401.98    283.92 o 
  27   7   7      115.83      395.45    498.12 o 
 -27   8   7      883.46     1061.94    346.68 o 
 -26   8   7       45.07       43.07    183.00 o 
 -25   8   7       50.82      173.67    188.81 o 
 -24   8   7     1557.96     1610.39    225.89 o 
 -23   8   7      316.59      568.56    178.42 o 
 -22   8   7     2399.01     1980.52    228.57 o 
 -21   8   7      556.25      593.06    182.51 o 
 -20   8   7       12.02      195.02    162.54 o 
 -19   8   7      154.18      124.47    150.24 o 
 -18   8   7      378.28      547.12    167.82 o 
 -17   8   7     2585.51     2620.46    224.56 o 
 -16   8   7      990.39      804.13    207.99 o 
 -15   8   7     1246.02     1165.91    171.38 o 
 -14   8   7     6061.51     5631.48    544.07 o 
 -13   8   7      154.03      159.44    121.49 o 
 -12   8   7      207.70      162.14    117.08 o 
 -11   8   7     1936.33     2003.50    167.99 o 
 -10   8   7     7577.30     6739.12    252.77 o 
  -9   8   7      433.83      440.23    113.51 o 
  -8   8   7    32553.98    31430.23    582.11 o 
  -7   8   7     1247.36     1591.42    154.27 o 
  -6   8   7    23254.61    23998.29    385.20 o 
  -5   8   7     7813.91     7071.88    164.38 o 
  -4   8   7    15077.00    14796.35    288.30 o 
  -3   8   7     1834.55     2191.18    118.12 o 
  -2   8   7    21604.43    22786.40    429.77 o 
  -1   8   7      786.68      701.19    112.68 o 
   0   8   7    18637.00    17456.90    369.08 o 
   1   8   7    17851.78    19060.92    366.46 o 
   2   8   7      741.00      813.62    105.62 o 
   3   8   7    13124.57    12378.07    311.21 o 
   4   8   7       83.59      187.61     97.76 o 
   5   8   7      110.25      227.74     96.19 o 
   6   8   7      251.08      112.70     95.59 o 
   7   8   7     6177.47     5237.92    208.74 o 
   8   8   7        9.34       52.48     93.19 o 
   9   8   7    15747.94    15765.28    341.42 o 
  10   8   7    10429.17    10711.03    280.70 o 
  11   8   7      236.93      168.60    110.95 o 
  12   8   7    10241.52     9633.71    275.75 o 
  13   8   7     4223.56     4399.94    206.34 o 
  14   8   7        7.84      -82.77    117.57 o 
  15   8   7     6740.30     6131.28    301.00 o 
  16   8   7     1519.42     1673.41    207.12 o 
  17   8   7      921.85      881.44    196.65 o 
  18   8   7       21.86      163.90    171.77 o 
  19   8   7     3246.46     2859.49    261.70 o 
  20   8   7      574.06      453.31    236.02 o 
  21   8   7    13221.57    12930.65    459.10 o 
  22   8   7     7044.07     6792.34    371.50 o 
  23   8   7     4964.51     5048.64    343.61 o 
  24   8   7     4311.38     4225.50    414.99 o 
  25   8   7      161.91      235.51    259.31 o 
  26   8   7     3436.75     3148.25    425.85 o 
 -26   9   7        2.07      155.94    302.82 o 
 -25   9   7      361.84      153.76    291.36 o 
 -24   9   7     2649.27     1619.75    288.06 o 
 -23   9   7     3712.71     3697.43    296.90 o 
 -22   9   7      433.90      467.84    193.85 o 
 -21   9   7     8571.90     8617.48    453.10 o 
 -20   9   7     2622.26     2211.07    260.45 o 
 -19   9   7      737.15      780.76    227.59 o 
 -18   9   7     3660.09     3834.21    407.19 o 
 -17   9   7      247.93      292.57    166.10 o 
 -16   9   7       65.85     -140.38    140.38 o 
 -15   9   7     3192.35     2966.84    219.66 o 
 -14   9   7       23.20       96.18    111.90 o 
 -13   9   7     2669.55     2666.21    201.81 o 
 -12   9   7     3454.78     3706.52    303.25 o 
 -11   9   7     7444.25     7679.63    310.40 o 
 -10   9   7     2864.37     2736.77    188.76 o 
  -9   9   7     7086.45     6930.94    296.34 o 
  -8   9   7     2809.26     3423.40    305.12 o 
  -7   9   7     1662.92     1737.73    158.92 o 
  -6   9   7     5178.18     5603.09    273.71 o 
  -5   9   7      779.68      903.56    104.63 o 
  -4   9   7       46.21      -45.16     75.99 o 
  -3   9   7      397.80      440.32    102.58 o 
  -2   9   7     2072.90     2146.73    150.38 o 
  -1   9   7     2804.86     3835.31    209.22 o 
   0   9   7     2785.01     2570.95    153.00 o 
   1   9   7      203.38      236.04     96.47 o 
   2   9   7     3041.51     3360.55    171.90 o 
   3   9   7     6268.59     6477.03    242.94 o 
   4   9   7     4335.04     4940.23    206.08 o 
   5   9   7     3606.92     3354.20    269.80 o 
   6   9   7     5447.78     5088.02    212.46 o 
   7   9   7    25303.19    25930.09    482.84 o 
   8   9   7     2280.73     2086.85    202.52 o 
   9   9   7     5038.47     4632.13    262.88 o 
  10   9   7     6378.22     7040.04    247.38 o 
  11   9   7     1018.54      858.33    147.03 o 
  12   9   7     2850.67     2926.97    328.43 o 
  13   9   7      696.63      573.79    166.27 o 
  14   9   7    20917.51    20052.33    485.78 o 
  15   9   7    21138.17    19232.34    478.12 o 
  16   9   7     1133.87     1122.24    193.36 o 
  17   9   7     9524.49     9321.93    384.58 o 
  18   9   7     5431.73     5582.16    407.73 o 
  19   9   7     1057.68     1180.02    228.39 o 
  20   9   7     2045.95     1932.53    256.68 o 
  21   9   7       70.27       23.34    188.73 o 
  22   9   7     2198.12     2353.70    399.00 o 
  23   9   7     5357.33     5454.95    587.54 o 
  24   9   7       19.45      253.06    242.41 o 
  25   9   7     1853.45     1535.05    298.98 o 
 -24  10   7      449.20       83.49    300.30 o 
 -23  10   7     2305.89     2566.62    354.17 o 
 -22  10   7     2126.11     2051.54    319.14 o 
 -21  10   7      390.57      405.58    218.92 o 
 -20  10   7      435.62      585.62    218.21 o 
 -19  10   7     2335.23     2429.38    265.64 o 
 -18  10   7      375.49      292.37    226.28 o 
 -17  10   7      129.59      293.43    170.89 o 
 -16  10   7       68.68      304.67    162.22 o 
 -15  10   7       54.27       54.03    165.44 o 
 -14  10   7      146.79      163.63    148.25 o 
 -13  10   7      740.81      834.55    191.94 o 
 -12  10   7      409.46      411.86    171.15 o 
 -11  10   7      412.97      317.46    159.96 o 
 -10  10   7      873.63      685.47    212.91 o 
  -9  10   7      165.17       99.21    135.63 o 
  -8  10   7     3256.16     3055.64    262.28 o 
  -7  10   7      305.75       27.49    133.43 o 
  -6  10   7    19591.62    18502.80    510.20 o 
  -5  10   7     2535.92     2587.99    189.21 o 
  -4  10   7     4688.95     5625.11    205.57 o 
  -3  10   7     4730.97     4769.36    273.05 o 
  -2  10   7       10.83      -93.96     93.96 o 
  -1  10   7     1087.65     1115.71    132.90 o 
   0  10   7      296.76      187.62    103.89 o 
   1  10   7     1607.99     1918.36    152.19 o 
   2  10   7    12836.28    11851.83    335.53 o 
   3  10   7     4813.76     5538.86    242.75 o 
   4  10   7     2421.06     2562.33    175.40 o 
   5  10   7    39981.57    38480.69    646.69 o 
   6  10   7    27175.78    28841.40    534.47 o 
   7  10   7      439.07      608.57    167.13 o 
   8  10   7    23452.77    23037.57    576.71 o 
   9  10   7     2264.76     2540.98    253.68 o 
  10  10   7     1990.09     1795.21    218.76 o 
  11  10   7      193.88      104.52    159.70 o 
  12  10   7      621.48      510.30    166.02 o 
  13  10   7     4683.37     4597.94    264.87 o 
  14  10   7     9723.24     9447.54    351.04 o 
  15  10   7     1457.28     1436.52    213.30 o 
  16  10   7    10234.56    10973.11    387.73 o 
  17  10   7    21095.65    19846.56    515.16 o 
  18  10   7     1658.22     1511.46    345.91 o 
  19  10   7     9022.63     9048.70    476.43 o 
  20  10   7     5552.40     5475.53    320.44 o 
  21  10   7        2.29     -216.75    216.75 o 
  22  10   7      232.52      672.90    318.37 o 
  23  10   7      542.77     1038.67    281.38 o 
  24  10   7        1.44      -48.01    547.60 o 
 -23  11   7       54.59      298.92    476.87 o 
 -22  11   7      190.40      274.19    321.93 o 
 -21  11   7      422.34      814.24    427.06 o 
 -20  11   7      719.53      723.66    424.90 o 
 -19  11   7     6486.74     6094.98    480.84 o 
 -18  11   7       19.03      261.52    234.79 o 
 -17  11   7     8963.45     8845.19    515.97 o 
 -16  11   7      947.37     1158.96    283.28 o 
 -15  11   7     5522.19     4832.15    397.77 o 
 -14  11   7        8.53      251.49    213.36 o 
 -13  11   7     5688.24     5893.72    332.22 o 
 -12  11   7       35.82      -10.14    197.28 o 
 -11  11   7    14103.20    15013.88    730.68 o 
 -10  11   7     1577.82     1771.59    271.83 o 
  -9  11   7     3079.85     3268.07    317.71 o 
  -8  11   7     2018.71     1899.17    269.20 o 
  -7  11   7     4086.64     4424.05    580.37 o 
  -6  11   7     2371.37     2660.88    230.20 o 
  -5  11   7     5999.31     6077.83    312.25 o 
  -4  11   7     3653.14     4026.59    300.03 o 
  -3  11   7     3566.44     3397.30    250.45 o 
  -2  11   7     9050.83     8904.99    300.54 o 
  -1  11   7     1557.89     1696.91    154.73 o 
   0  11   7     3305.86     3863.66    202.41 o 
   1  11   7      855.66      926.33    140.02 o 
   2  11   7      722.87      810.45    148.36 o 
   3  11   7    18990.31    17913.20    439.68 o 
   4  11   7     8728.41     8935.85    326.16 o 
   5  11   7      849.09      950.24    187.26 o 
   6  11   7     2043.29     2510.30    248.32 o 
   7  11   7      188.01       87.31    158.85 o 
   8  11   7     1611.20     1298.15    207.05 o 
   9  11   7       77.49      -36.07    155.31 o 
  10  11   7     6906.01     7228.99    496.06 o 
  11  11   7     7608.47     6593.22    343.42 o 
  12  11   7      348.19      440.28    188.35 o 
  13  11   7     1592.73     1499.10    232.24 o 
  14  11   7        7.17      209.48    165.38 o 
  15  11   7     1955.06     1457.65    245.46 o 
  16  11   7     2660.72     2372.02    238.78 o 
  17  11   7      303.87      640.21    192.48 o 
  18  11   7     4380.75     3652.10    280.21 o 
  19  11   7     6143.86     5920.34    495.09 o 
  20  11   7        3.84     -144.20    263.85 o 
  21  11   7     1965.82     1683.48    358.03 o 
  22  11   7      224.47      536.99    256.67 o 
 -20  12   7     3716.35     3912.84    572.76 o 
 -19  12   7       68.75      438.22    386.20 o 
 -18  12   7     3554.06     4743.88    734.49 o 
 -17  12   7     1009.79     1900.94    429.94 o 
 -16  12   7       15.41      201.58    331.24 o 
 -15  12   7      527.85      700.13    359.44 o 
 -14  12   7      327.14     1043.03    365.67 o 
 -13  12   7      204.86      526.79    391.03 o 
 -12  12   7     7523.68     8389.41    860.98 o 
 -11  12   7     5244.40     5253.82    540.89 o 
 -10  12   7     2293.06     3175.55    776.68 o 
  -9  12   7    20254.79    20523.97   1160.26 o 
  -8  12   7     1002.17     1349.61    385.08 o 
  -7  12   7     2685.96     2686.39    311.91 o 
  -6  12   7     4587.60     5002.28    379.79 o 
  -5  12   7     2122.67     2067.34    287.30 o 
  -4  12   7      711.97      739.03    205.57 o 
  -3  12   7      179.97      157.27    176.12 o 
  -2  12   7      476.37      206.48    172.56 o 
  -1  12   7     2592.21     2829.96    190.87 o 
   0  12   7     6280.32     6735.81    296.51 o 
   1  12   7     1319.69     1249.04    179.24 o 
   2  12   7     3677.56     3896.64    267.38 o 
   3  12   7     5891.31     6092.35    320.93 o 
   4  12   7     2635.21     2490.44    263.49 o 
   5  12   7     1321.45     1372.10    211.95 o 
   6  12   7     1239.83     1042.02    201.30 o 
   7  12   7      139.56     -157.52    157.52 o 
   8  12   7      476.63      477.19    189.61 o 
   9  12   7     1308.35     1551.11    228.85 o 
  10  12   7     1766.98     1599.39    240.49 o 
  11  12   7     2050.57     2322.66    260.97 o 
  12  12   7     3004.95     2564.13    268.06 o 
  13  12   7      354.78      199.00    193.98 o 
  14  12   7     2169.18     1772.75    253.77 o 
  15  12   7      308.37      245.25    192.55 o 
  16  12   7      902.00      531.69    209.21 o 
  17  12   7       10.84       -7.89    201.74 o 
  18  12   7     1738.35     1585.89    271.61 o 
  19  12   7     2247.16     2283.57    317.04 o 
  20  12   7       40.62       59.00    296.49 o 
 -18  13   7     1431.23     2475.09    991.54 o 
 -17  13   7     4676.46     5025.02   1052.54 o 
 -16  13   7      626.93     1349.71    518.97 o 
 -15  13   7    12421.76    12502.39   2107.89 o 
 -14  13   7     4593.60     4852.03    562.59 o 
 -13  13   7      180.83      853.48    678.61 o 
 -12  13   7      407.28      684.85    597.52 o 
 -11  13   7      669.27      723.36    358.68 o 
 -10  13   7     6302.76     5223.94    841.77 o 
  -9  13   7     4336.86     4216.75    527.57 o 
  -8  13   7     1667.36     1849.61    413.77 o 
  -7  13   7    16450.51    15137.66    828.19 o 
  -6  13   7     6545.01     7074.90    504.99 o 
  -5  13   7      478.19      359.99    255.43 o 
  -4  13   7     6727.82     6583.38    488.89 o 
  -3  13   7     1222.11     1152.09    291.07 o 
  -2  13   7        5.74       70.25    402.03 o 
  -1  13   7      908.08      774.11    327.88 o 
   0  13   7       85.03      137.11    183.12 o 
   1  13   7     5677.83     6267.93    335.13 o 
   2  13   7    10852.50    12524.95    489.35 o 
   3  13   7     1023.14     1128.53    209.92 o 
   4  13   7     5407.43     5716.39    333.42 o 
   5  13   7     1030.26     1330.45    221.81 o 
   6  13   7      165.11      138.97    176.78 o 
   7  13   7      911.98      980.95    211.81 o 
   8  13   7        2.97      170.32    184.44 o 
   9  13   7     1175.94     1546.04    261.72 o 
  10  13   7      134.63      213.80    196.67 o 
  11  13   7      776.57      803.35    213.96 o 
  12  13   7      105.31      211.70    197.07 o 
  13  13   7      114.84     -185.20    185.20 o 
  14  13   7      109.22     -169.94    228.28 o 
  15  13   7        4.54      107.25    222.81 o 
  16  13   7      763.03      868.38    456.00 o 
  17  13   7      458.29      523.28    371.22 o 
 -15  14   7     1415.58     2072.03    705.07 o 
 -14  14   7     6778.03     8160.24    997.32 o 
 -13  14   7     9221.90     9658.34   1873.04 o 
 -12  14   7       11.96     -220.69    364.43 o 
 -11  14   7     1825.16     2242.23    476.50 o 
 -10  14   7       65.31      243.51    330.71 o 
  -9  14   7       62.06      261.67    290.72 o 
  -8  14   7     9122.79     9352.26    598.40 o 
  -7  14   7     3746.28     3852.13    438.72 o 
  -6  14   7     5127.30     4735.94    839.90 o 
  -5  14   7    15119.33    14596.24    685.36 o 
  -4  14   7     1265.48     1477.86    337.76 o 
  -3  14   7      994.57      785.49    299.39 o 
  -2  14   7     2842.76     3759.01    661.60 o 
  -1  14   7     2409.49     2541.28    367.98 o 
   0  14   7      172.42      464.60    334.43 o 
   1  14   7      340.52     1088.82    563.74 o 
   2  14   7      642.83     -182.07    448.91 o 
   3  14   7     1013.77     1070.50    218.81 o 
   4  14   7     1952.81     1860.50    245.80 o 
   5  14   7      318.96      704.90    197.14 o 
   6  14   7      971.93      956.04    211.57 o 
   7  14   7     4445.29     4055.74    322.32 o 
   8  14   7     1949.88     2160.07    328.79 o 
   9  14   7     1224.03     1054.33    238.99 o 
  10  14   7     3532.93     3425.26    316.82 o 
  11  14   7        2.07      278.47    223.97 o 
  12  14   7     1148.03      779.04    309.90 o 
  13  14   7      203.89       -9.55    267.78 o 
  14  14   7     1378.28     1278.85    341.70 o 
 -10  15   7      128.48      340.95    537.23 o 
  -9  15   7      159.78     -142.14    365.15 o 
  -8  15   7      198.27      607.83    436.89 o 
  -7  15   7        9.32      277.16    365.64 o 
  -6  15   7      932.97     1321.24    343.44 o 
  -5  15   7     1520.63     1695.14    356.50 o 
  -4  15   7      188.05      106.46    268.55 o 
  -3  15   7     3432.07     3732.07    430.38 o 
  -2  15   7      167.15     -102.10    451.05 o 
  -1  15   7     1347.41     2018.17    451.71 o 
   0  15   7       13.16     1060.31    468.73 o 
   1  15   7      355.37     1202.70    546.39 o 
   2  15   7       20.68      743.70    341.25 o 
   3  15   7     1769.75     2776.76    467.21 o 
   4  15   7       17.12      503.91    289.12 o 
   5  15   7     1710.34     1344.74    339.94 o 
   6  15   7      790.51     1043.36    273.11 o 
   7  15   7       45.56     -124.80    347.56 o 
   8  15   7      224.76       27.56    280.59 o 
   9  15   7       87.18       10.01    278.50 o 
 -31   0   8      122.92      408.78    438.54 o 
 -30   0   8     1900.43      857.11    456.37 o 
 -29   0   8        5.07       29.96    393.84 o 
 -28   0   8       84.61      688.53    429.32 o 
 -27   0   8     3372.14     2982.31    538.27 o 
 -26   0   8     4180.49     4502.29    625.70 o 
 -25   0   8     1111.71     1780.88    465.61 o 
 -24   0   8    12094.73    11352.81    845.91 o 
 -23   0   8     1047.73      908.59    269.70 o 
 -22   0   8     8458.25     7480.77    464.42 o 
 -21   0   8     3782.44     3838.39    350.74 o 
 -20   0   8      158.93       21.73    180.60 o 
 -19   0   8      359.26      359.84    191.80 o 
 -18   0   8       13.54      -34.43    158.33 o 
 -17   0   8      118.38      190.91    167.75 o 
 -16   0   8     3692.62     4011.82    227.10 o 
 -15   0   8     2912.34     2891.00    246.88 o 
 -14   0   8     1437.87     1398.38    188.12 o 
 -13   0   8     1913.35     1703.93    186.45 o 
 -12   0   8     3044.08     3292.41    220.51 o 
 -11   0   8      484.85      416.67    130.59 o 
 -10   0   8     5319.60     4689.40    237.48 o 
  -9   0   8    28630.40    30505.10    769.17 o 
  -8   0   8    43687.14    42931.07   1813.40 o 
  -7   0   8    93700.14    92079.26   2013.07 o 
  -6   0   8    23383.80    22570.54    504.20 o 
  -5   0   8   150633.31   157874.84   2849.84 o 
  -4   0   8     4904.78     6346.20    206.96 o 
  -3   0   8   209181.89   222261.19   3961.82 o 
  -2   0   8     7472.82     7616.05    261.42 o 
  -1   0   8   131708.44   132038.31   2377.79 o 
   0   0   8     1111.59     2329.53    266.99 o 
   1   0   8   191724.72   191163.89   5612.07 o 
   2   0   8     3640.60     5555.55    692.15 o 
   3   0   8   264937.25   263324.38   4010.04 o 
   4   0   8    44128.66    39019.62    670.73 o 
   5   0   8    13459.72    11208.68    228.95 o 
   6   0   8    33339.61    33460.09    485.70 o 
   7   0   8      537.50      402.02     59.88 o 
   8   0   8     8398.89     5978.24    172.10 o 
   9   0   8    35014.63    28900.27    490.91 o 
  10   0   8     8000.61    10219.73    281.74 o 
  11   0   8    27964.71    27910.33    554.65 o 
  12   0   8   137452.13   128530.80   2019.27 o 
  13   0   8     4769.97     4446.96    252.86 o 
  14   0   8    41697.90    41387.59    907.46 o 
  15   0   8    16027.54    14974.45    635.99 o 
  16   0   8     5655.86     5611.64    376.96 o 
  17   0   8     3490.93     3482.30    264.30 o 
  18   0   8     8119.15     7278.46    358.23 o 
  19   0   8     2913.78     2668.44    263.14 o 
  20   0   8     4398.85     4209.11    315.12 o 
  21   0   8      372.40      312.07    210.30 o 
  22   0   8        7.65      -40.09    192.45 o 
  23   0   8     2904.68     3641.56    342.17 o 
  24   0   8     4086.86     3793.86    550.04 o 
  25   0   8      154.00      150.71    250.57 o 
  26   0   8     3143.77     3964.33    386.12 o 
  27   0   8      578.45      688.89    290.82 o 
  28   0   8     1327.59     1176.71    319.80 o 
  29   0   8      929.48     1345.27    345.05 o 
  30   0   8       23.38      560.85    316.98 o 
 -31   1   8      890.96     1571.63    372.80 o 
 -30   1   8     1013.63     1822.50    356.94 o 
 -29   1   8       96.50      386.73    304.89 o 
 -28   1   8      364.65      345.97    287.02 o 
 -27   1   8       23.56      510.57    290.31 o 
 -26   1   8      522.13      883.71    317.05 o 
 -25   1   8     4610.44     5553.10    539.05 o 
 -24   1   8      743.30      894.66    228.36 o 
 -23   1   8     2441.14     1762.70    314.14 o 
 -22   1   8     1695.07     1998.06    253.38 o 
 -21   1   8      202.35       32.85    142.24 o 
 -20   1   8       72.53       81.22    138.75 o 
 -19   1   8      275.79       56.36    126.46 o 
 -18   1   8        0.29      112.35     96.06 o 
 -17   1   8     1401.01     1981.75    138.57 o 
 -16   1   8      189.09      276.31    102.63 o 
 -15   1   8      175.08      287.19     77.76 o 
 -14   1   8      108.00      469.02    102.45 o 
 -13   1   8     1395.69     1273.73    156.19 o 
 -12   1   8     3194.25     3565.23    164.06 o 
 -11   1   8     2431.14     2330.34    130.47 o 
 -10   1   8      288.59      255.49     85.24 o 
  -9   1   8     5348.61     5332.78    250.75 o 
  -8   1   8     1435.76     1571.05    149.66 o 
  -7   1   8    13507.24    13293.21    256.94 o 
  -6   1   8    18834.40    16468.15    347.52 o 
  -5   1   8       14.51      143.09     63.15 o 
  -4   1   8    19945.66    19610.15    383.21 o 
  -3   1   8    13200.62    11880.51    456.81 o 
  -2   1   8     7885.99     8599.26    234.68 o 
  -1   1   8      100.80       41.89     44.21 o 
   0   1   8     4675.36     4505.29    143.60 o 
   1   1   8    33211.97    31273.39    549.09 o 
   2   1   8    71674.77    75620.67    982.84 o 
   3   1   8    13355.35    13574.10    257.72 o 
   4   1   8    30218.45    26548.91    369.44 o 
   5   1   8    48232.61    53255.64    626.41 o 
   6   1   8    12695.97    11415.14    172.56 o 
   7   1   8     5415.86     6999.39    126.87 o 
   8   1   8      220.89      104.71     48.82 o 
   9   1   8    19050.22    18244.51    262.79 o 
  10   1   8    24714.23    24544.51    349.46 o 
  11   1   8     1097.93      949.55     90.51 o 
  12   1   8     8696.19     8787.76    210.47 o 
  13   1   8    17378.96    16805.84    310.39 o 
  14   1   8    23648.08    23997.80    434.02 o 
  15   1   8      190.20      169.71    102.99 o 
  16   1   8     4943.89     4570.59    203.14 o 
  17   1   8     6429.18     6176.75    233.95 o 
  18   1   8     3134.40     2625.83    224.18 o 
  19   1   8      657.42      830.01    185.19 o 
  20   1   8     1533.12     1529.21    172.52 o 
  21   1   8     4780.29     4477.26    234.64 o 
  22   1   8     1384.55     1243.14    177.64 o 
  23   1   8        8.28       66.86    149.77 o 
  24   1   8     1704.93     1678.20    256.31 o 
  25   1   8     1371.55     1485.46    210.52 o 
  26   1   8      793.43      867.97    197.62 o 
  27   1   8       45.46      154.57    185.40 o 
  28   1   8     1358.33     1746.19    236.55 o 
  29   1   8      309.35      701.90    223.22 o 
  30   1   8      128.25      152.15    207.61 o 
 -31   2   8     3674.53     4354.15    480.83 o 
 -30   2   8     2137.34     1558.78    410.70 o 
 -29   2   8     1129.18     1500.52    488.11 o 
 -28   2   8     2489.63     2103.17    379.58 o 
 -27   2   8       21.58      -20.78    275.77 o 
 -26   2   8      163.55       66.30    229.75 o 
 -25   2   8     1623.37     1536.83    269.27 o 
 -24   2   8      991.85      491.32    225.81 o 
 -23   2   8     3410.45     3910.32    325.48 o 
 -22   2   8     9952.00    10260.83    452.88 o 
 -21   2   8      200.79     -127.87    200.87 o 
 -20   2   8     6775.82     6042.93    372.85 o 
 -19   2   8     2987.06     2629.70    164.45 o 
 -18   2   8      148.11      111.66     97.39 o 
 -17   2   8     1156.58     1336.20    140.96 o 
 -16   2   8     3667.39     3980.98    189.60 o 
 -15   2   8        9.86       69.52     89.58 o 
 -14   2   8     3382.64     2765.45    151.82 o 
 -13   2   8     4941.29     5212.74    180.25 o 
 -12   2   8     9962.42     9056.96    257.54 o 
 -11   2   8     1704.86     1346.40    123.13 o 
 -10   2   8    25661.98    28329.44    487.99 o 
  -9   2   8    27782.37    26056.08    447.68 o 
  -8   2   8     3101.51     3074.71    157.26 o 
  -7   2   8    22802.96    22969.49    573.93 o 
  -6   2   8      353.48      338.10     76.11 o 
  -5   2   8      644.64      488.20     78.60 o 
  -4   2   8     6966.10     7704.35    349.03 o 
  -3   2   8    10563.42     9931.74    236.40 o 
  -2   2   8    11493.60    11415.47    247.93 o 
  -1   2   8    99035.28   101623.56   1565.55 o 
   0   2   8    10011.28     9511.48    192.96 o 
   1   2   8    31099.72    26508.82    460.38 o 
   2   2   8    21613.62    24830.24    459.14 o 
   3   2   8     6442.37     6557.71    154.54 o 
   4   2   8    17870.82    15611.16    307.35 o 
   5   2   8    18626.84    16020.96    230.06 o 
   6   2   8    17556.34    17977.24    226.07 o 
   7   2   8    44531.09    43513.30    483.02 o 
   8   2   8    62166.86    59500.89    603.52 o 
   9   2   8    10448.32    10226.03    167.40 o 
  10   2   8    19418.13    18262.46    284.16 o 
  11   2   8      768.40      820.43     80.90 o 
  12   2   8     4116.08     3775.62    134.03 o 
  13   2   8     1872.48     2027.03    112.22 o 
  14   2   8     3787.89     3943.45    148.14 o 
  15   2   8      248.38      377.79     89.31 o 
  16   2   8     5638.74     5663.19    270.25 o 
  17   2   8     2888.32     2587.20    173.23 o 
  18   2   8     1727.22     1547.57    145.58 o 
  19   2   8     1015.62      964.50    138.64 o 
  20   2   8    13148.10    13535.33    339.05 o 
  21   2   8     3268.26     3177.61    199.05 o 
  22   2   8      668.72      783.23    167.13 o 
  23   2   8     6469.92     6773.64    295.33 o 
  24   2   8        6.24       36.79    157.07 o 
  25   2   8      162.52      129.78    167.64 o 
  26   2   8      898.69      991.32    210.18 o 
  27   2   8      464.24      596.34    239.64 o 
  28   2   8     1743.62     2315.58    288.12 o 
  29   2   8     5279.51     5834.68    458.18 o 
  30   2   8       60.89      565.76    268.53 o 
 -30   3   8       31.16      862.84    356.58 o 
 -29   3   8     3710.11     4442.36    468.01 o 
 -28   3   8      540.91      952.59    292.84 o 
 -27   3   8      435.68      535.35    290.39 o 
 -26   3   8       16.41       13.56    220.96 o 
 -25   3   8      873.15      944.79    254.76 o 
 -24   3   8     1088.13     1495.76    269.30 o 
 -23   3   8     9566.75     9567.16    466.63 o 
 -22   3   8       97.08      226.84    219.75 o 
 -21   3   8     6846.38     7513.17    301.23 o 
 -20   3   8     4695.67     4811.97    245.57 o 
 -19   3   8       23.86      132.21    124.65 o 
 -18   3   8       21.28       69.91    141.61 o 
 -17   3   8     4913.25     5201.35    220.61 o 
 -16   3   8     6189.01     5307.63    229.62 o 
 -15   3   8      201.92       65.57     91.73 o 
 -14   3   8        4.13       -4.87     84.10 o 
 -13   3   8        1.10       47.20     77.92 o 
 -12   3   8    12928.17    13037.24    349.78 o 
 -11   3   8    43155.29    37620.48    754.84 o 
 -10   3   8       10.97      301.22     69.18 o 
  -9   3   8    35058.86    33778.44    506.08 o 
  -8   3   8    36467.78    33275.68    561.76 o 
  -7   3   8      875.47      618.12     89.11 o 
  -6   3   8    24275.16    24866.61    586.96 o 
  -5   3   8     3177.45     2362.37    130.60 o 
  -4   3   8      662.63     1288.44    101.43 o 
  -3   3   8      854.62      484.16     65.52 o 
  -2   3   8     4977.33     6154.70    143.25 o 
  -1   3   8     1083.42     2039.46     84.91 o 
   0   3   8   140735.61   134171.42   1837.38 o 
   1   3   8       58.51      692.22     62.66 o 
   2   3   8    74771.98    83083.73   1002.48 o 
   3   3   8    38390.48    36463.74    489.95 o 
   4   3   8    23887.64    21839.47    643.38 o 
   5   3   8    22307.81    23418.67    322.42 o 
   6   3   8    11440.32    10192.65    223.01 o 
   7   3   8     1584.99     1697.37    107.47 o 
   8   3   8     9837.90    10690.17    190.52 o 
   9   3   8    21323.06    19031.26    261.21 o 
  10   3   8    11392.60     9809.39    193.38 o 
  11   3   8    10615.83    10778.09    277.94 o 
  12   3   8     4521.68     4624.84    185.59 o 
  13   3   8     3133.14     2990.02    127.31 o 
  14   3   8      794.66      837.43     95.11 o 
  15   3   8    13104.57    13190.00    290.89 o 
  16   3   8     2919.48     2451.89    152.53 o 
  17   3   8       99.30      -73.65    101.69 o 
  18   3   8     3330.51     3333.32    178.95 o 
  19   3   8      618.94      300.43    121.58 o 
  20   3   8       32.73      -64.35    119.14 o 
  21   3   8      103.54       -0.93    130.15 o 
  22   3   8     3730.67     3741.10    221.84 o 
  23   3   8     2605.73     2490.65    203.72 o 
  24   3   8      436.71      354.45    176.44 o 
  25   3   8       17.01       95.32    173.35 o 
  26   3   8      609.94      371.63    244.69 o 
  27   3   8     2782.04     2700.09    342.52 o 
  28   3   8     3422.80     3503.46    360.85 o 
  29   3   8     1547.28     1733.73    318.28 o 
  30   3   8     4198.28     4443.75    466.55 o 
 -30   4   8      157.94      551.75    344.12 o 
 -29   4   8     3768.64     3620.62    391.56 o 
 -28   4   8      479.33      316.38    259.62 o 
 -27   4   8     2902.38     3541.66    368.38 o 
 -26   4   8     4728.83     3758.94    627.71 o 
 -25   4   8      348.97      195.04    234.26 o 
 -24   4   8     1431.20     2044.92    350.88 o 
 -23   4   8       85.87      154.10    219.51 o 
 -22   4   8      851.78     1111.62    167.08 o 
 -21   4   8     9243.89     8832.19    331.87 o 
 -20   4   8     2159.77     1787.25    286.66 o 
 -19   4   8     5390.65     5630.19    327.61 o 
 -18   4   8    24878.01    25483.69    557.66 o 
 -17   4   8     4361.28     3932.73    224.66 o 
 -16   4   8      938.43      916.06    148.05 o 
 -15   4   8    16845.95    17957.51    432.82 o 
 -14   4   8     6509.40     6044.52    209.21 o 
 -13   4   8     2244.47     2845.81    149.27 o 
 -12   4   8      274.31       26.65     80.63 o 
 -11   4   8    13319.60    12057.31    265.84 o 
 -10   4   8     7532.16     7578.04    206.31 o 
  -9   4   8     7609.49     7454.31    226.97 o 
  -8   4   8       62.11       50.70     58.43 o 
  -7   4   8    10705.78    10991.37    240.33 o 
  -6   4   8    16916.80    15700.65    300.87 o 
  -5   4   8    20612.05    21290.33    376.48 o 
  -4   4   8     1129.16      914.37    156.57 o 
  -3   4   8    18562.09    19209.51    301.67 o 
  -2   4   8    16611.75    15941.82    264.50 o 
  -1   4   8     1657.61     1432.06     90.97 o 
   0   4   8     5711.71     6753.03    170.54 o 
   1   4   8     4655.13     5302.89    163.84 o 
   2   4   8     3190.67     4122.67    139.96 o 
   3   4   8     7107.19     6097.10    217.00 o 
   4   4   8      731.83      179.32     57.96 o 
   5   4   8    10394.64    11771.25    228.12 o 
   6   4   8     1607.34      896.35     65.16 o 
   7   4   8     1738.72     1321.64    125.73 o 
   8   4   8    12146.38    13343.88    221.79 o 
   9   4   8     6906.58     6825.65    177.35 o 
  10   4   8     5941.47     4974.20    149.21 o 
  11   4   8     6555.07     6947.98    182.38 o 
  12   4   8      613.28      591.51     79.92 o 
  13   4   8     6259.71     6122.25    222.71 o 
  14   4   8     2542.00     2385.60    141.46 o 
  15   4   8      117.64       88.89    112.53 o 
  16   4   8     1832.53     1430.59    135.44 o 
  17   4   8     5168.68     5609.17    310.10 o 
  18   4   8      494.87      562.93    129.22 o 
  19   4   8     1574.95     1414.86    179.15 o 
  20   4   8        3.95      -34.52    138.94 o 
  21   4   8      753.05      915.01    177.13 o 
  22   4   8     6820.25     6547.89    303.15 o 
  23   4   8     4722.96     5141.58    288.76 o 
  24   4   8     6630.28     7787.47    360.17 o 
  25   4   8    11306.14    11491.49    441.60 o 
  26   4   8       94.53      394.60    189.07 o 
  27   4   8     3459.92     3690.29    317.05 o 
  28   4   8      579.32      436.18    237.78 o 
  29   4   8        6.78      583.39    280.46 o 
 -29   5   8      987.87     1293.28    318.46 o 
 -28   5   8     1973.47     2178.08    352.71 o 
 -27   5   8     5446.84     6143.71   1017.35 o 
 -26   5   8      346.96      613.01    264.02 o 
 -25   5   8     6048.43     5879.79    422.01 o 
 -24   5   8      243.60      403.42    240.12 o 
 -23   5   8        4.04      163.61    141.39 o 
 -22   5   8     1104.79      967.79    183.46 o 
 -21   5   8      313.76      242.09    164.55 o 
 -20   5   8     5252.77     4905.64    266.11 o 
 -19   5   8     6669.79     6870.18    303.74 o 
 -18   5   8      207.30      323.22    147.93 o 
 -17   5   8     5936.77     5820.08    269.50 o 
 -16   5   8     4067.16     4173.17    425.93 o 
 -15   5   8     1769.85     1427.01    162.12 o 
 -14   5   8      716.44      895.48    163.68 o 
 -13   5   8     7754.76     6458.95    331.14 o 
 -12   5   8    11302.16    11178.43    382.34 o 
 -11   5   8     3158.23     3391.32    157.25 o 
 -10   5   8      978.93      959.11    107.02 o 
  -9   5   8       55.37        6.74     61.50 o 
  -8   5   8      622.95      541.10     94.05 o 
  -7   5   8     1322.60     1053.76     97.87 o 
  -6   5   8     9404.58     9498.89    230.39 o 
  -5   5   8    10321.30     8937.70    222.81 o 
  -4   5   8    78969.04    80334.88   1068.03 o 
  -3   5   8      792.18     1390.79     94.87 o 
  -2   5   8    49252.74    47561.94    660.73 o 
  -1   5   8     4030.50     5092.72    130.25 o 
   0   5   8    15648.39    16239.15    277.70 o 
   1   5   8      692.70      532.64     74.18 o 
   2   5   8    28657.71    28190.87    425.82 o 
   3   5   8     1220.85     1826.88    105.29 o 
   4   5   8    28409.36    30147.46    427.02 o 
   5   5   8     2819.68     2990.12    117.57 o 
   6   5   8    10584.88    10459.64    213.74 o 
   7   5   8    21728.89    21338.80    299.18 o 
   8   5   8     4154.37     3978.29    119.96 o 
   9   5   8     7047.54     7571.36    164.34 o 
  10   5   8     3053.50     3199.51    143.06 o 
  11   5   8    10385.61    10134.00    237.67 o 
  12   5   8       16.22      -17.45     90.30 o 
  13   5   8     4380.78     4623.41    187.79 o 
  14   5   8        9.67      -14.69     98.46 o 
  15   5   8      117.10       26.05    110.18 o 
  16   5   8      772.26      692.56    138.60 o 
  17   5   8        0.91      -65.38    119.09 o 
  18   5   8     3173.75     3614.89    215.28 o 
  19   5   8     2395.07     2140.28    198.44 o 
  20   5   8       46.11       56.27    145.90 o 
  21   5   8      833.60      615.26    170.07 o 
  22   5   8       59.56       33.41    158.07 o 
  23   5   8     2743.93     3023.11    277.87 o 
  24   5   8     3138.46     3786.56    308.78 o 
  25   5   8      469.12      431.58    231.17 o 
  26   5   8     7151.98     8040.00    397.49 o 
  27   5   8      394.55      412.84    207.23 o 
  28   5   8      942.39     1043.60    288.51 o 
  29   5   8        2.39      117.04    250.78 o 
 -29   6   8      625.58      946.31    436.62 o 
 -28   6   8        8.60      323.24    283.82 o 
 -27   6   8        6.66     -167.75    265.39 o 
 -26   6   8       62.07      284.80    274.53 o 
 -25   6   8      277.99      799.61    322.76 o 
 -24   6   8       84.39     -105.98    160.04 o 
 -23   6   8     3953.09     3779.63    357.18 o 
 -22   6   8     1968.42     2128.27    226.43 o 
 -21   6   8     1827.22     2277.59    217.02 o 
 -20   6   8     1350.10     1178.95    248.44 o 
 -19   6   8       75.15      160.51    151.89 o 
 -18   6   8     2077.22     1487.17    188.38 o 
 -17   6   8      187.45      331.31    145.45 o 
 -16   6   8      404.04      575.34    145.94 o 
 -15   6   8     1288.07     1208.64    158.23 o 
 -14   6   8     3534.24     3323.70    267.02 o 
 -13   6   8     1705.41     1883.63    289.67 o 
 -12   6   8      916.96      995.76    134.40 o 
 -11   6   8     1924.57     1887.20    297.92 o 
 -10   6   8     1817.21     1786.49    134.37 o 
  -9   6   8     1875.32     1536.07    127.74 o 
  -8   6   8      355.28      104.64     84.28 o 
  -7   6   8     2629.44     2898.36    135.30 o 
  -6   6   8      434.68      338.82     71.86 o 
  -5   6   8     4323.91     4359.99    165.59 o 
  -4   6   8       30.44      221.56     64.92 o 
  -3   6   8    10965.02    10729.73    201.80 o 
  -2   6   8        1.35      -10.99     49.87 o 
  -1   6   8     7806.19     7602.85    183.90 o 
   0   6   8     2822.55     2962.46    122.87 o 
   1   6   8      826.22      768.18     84.61 o 
   2   6   8     2254.85     2685.94    154.16 o 
   3   6   8    13069.06    13094.91    250.27 o 
   4   6   8      664.91      601.99     81.38 o 
   5   6   8      391.43      426.99     78.52 o 
   6   6   8     5856.23     5672.12    172.10 o 
   7   6   8     1809.45     1805.27    103.77 o 
   8   6   8       29.88        6.90     63.27 o 
   9   6   8     2467.76     2186.72    120.95 o 
  10   6   8      123.71      -23.08     83.97 o 
  11   6   8    14280.53    13988.09    291.16 o 
  12   6   8    11403.57    10675.30    257.82 o 
  13   6   8     3684.53     3608.75    177.44 o 
  14   6   8     7971.24     7187.86    238.49 o 
  15   6   8      125.10      109.05    109.67 o 
  16   6   8       11.86      115.89    116.03 o 
  17   6   8     2459.55     2477.56    199.36 o 
  18   6   8     2521.64     2274.45    196.63 o 
  19   6   8     5415.49     5502.29    266.57 o 
  20   6   8     4190.68     3722.44    305.62 o 
  21   6   8      314.59       35.77    176.60 o 
  22   6   8      782.79      742.68    210.66 o 
  23   6   8     3868.69     4443.29    319.64 o 
  24   6   8      141.44      585.17    259.17 o 
  25   6   8     1858.00     2257.11    368.03 o 
  26   6   8      144.52      739.29    261.49 o 
  27   6   8      466.56     1284.01    392.52 o 
  28   6   8      153.11      747.12    283.28 o 
 -28   7   8     1893.57     2259.44    396.90 o 
 -27   7   8     2789.91     2716.18    369.34 o 
 -26   7   8      454.40      657.92    300.64 o 
 -25   7   8      313.45      167.87    203.73 o 
 -24   7   8     1131.48     1246.85    210.69 o 
 -23   7   8        6.32       29.71    181.19 o 
 -22   7   8     4481.65     5169.64    290.53 o 
 -21   7   8     3263.02     3184.92    243.64 o 
 -20   7   8     5916.70     6452.04    295.48 o 
 -19   7   8     6737.94     6861.17    317.82 o 
 -18   7   8      617.82      464.88    167.63 o 
 -17   7   8     3065.36     3300.25    231.53 o 
 -16   7   8      244.98      156.58    139.59 o 
 -15   7   8     1558.06     1820.95    310.42 o 
 -14   7   8       20.14      129.17    121.78 o 
 -13   7   8      277.40      222.15    119.91 o 
 -12   7   8     3428.91     3068.49    220.30 o 
 -11   7   8     5573.33     5625.04    302.59 o 
 -10   7   8     1047.40     1451.86    166.24 o 
  -9   7   8     9365.08     8787.46    329.75 o 
  -8   7   8     4630.20     4152.13    184.22 o 
  -7   7   8       55.02       78.50     72.94 o 
  -6   7   8      384.52      334.71     79.03 o 
  -5   7   8     3136.20     2829.57    117.70 o 
  -4   7   8    17780.04    18804.81    336.04 o 
  -3   7   8      110.68      152.49     64.50 o 
  -2   7   8    41164.68    42223.67    654.80 o 
  -1   7   8     3550.23     4562.16    148.67 o 
   0   7   8    18701.23    19970.03    312.85 o 
   1   7   8    20311.84    21231.93    370.51 o 
   2   7   8      163.83      190.05     83.08 o 
   3   7   8      782.35      579.02     88.59 o 
   4   7   8     4427.02     5147.78    170.96 o 
   5   7   8     1382.42     1653.55    116.22 o 
   6   7   8    16796.78    17147.04    318.46 o 
   7   7   8    13102.94    13394.01    278.71 o 
   8   7   8     1503.05     1655.42    126.81 o 
   9   7   8     8091.74     8543.31    216.55 o 
  10   7   8      371.91      173.74     98.64 o 
  11   7   8     2874.30     2820.37    156.01 o 
  12   7   8      270.84      163.79    102.56 o 
  13   7   8     2259.44     2218.63    152.08 o 
  14   7   8    10150.50     9914.28    280.26 o 
  15   7   8      267.51      375.06    124.60 o 
  16   7   8     2199.33     2143.85    172.23 o 
  17   7   8       15.76     -121.79    121.79 o 
  18   7   8       98.70      -60.16    148.16 o 
  19   7   8     2667.54     2202.74    216.99 o 
  20   7   8      784.85      736.80    205.15 o 
  21   7   8     7598.94     7542.44    410.38 o 
  22   7   8     1503.01     1099.64    264.35 o 
  23   7   8     2983.96     3191.02    343.65 o 
  24   7   8     7931.31     7192.77    439.86 o 
  25   7   8        5.01      481.85    252.99 o 
  26   7   8     3812.56     4668.35    399.39 o 
  27   7   8      132.69      493.92    263.73 o 
 -27   8   8       61.94        9.64    285.20 o 
 -26   8   8      451.61      466.87    232.53 o 
 -25   8   8      602.80      484.48    205.91 o 
 -24   8   8      295.32      493.21    193.39 o 
 -23   8   8        5.75     -171.53    171.53 o 
 -22   8   8     1258.41     1450.06    217.13 o 
 -21   8   8     4086.41     3646.94    264.27 o 
 -20   8   8     1154.93     1200.75    194.47 o 
 -19   8   8      566.55      691.77    190.21 o 
 -18   8   8     1933.45     1911.04    235.72 o 
 -17   8   8        5.14      -76.41    149.50 o 
 -16   8   8      199.38      270.46    152.09 o 
 -15   8   8       14.53       39.63    136.96 o 
 -14   8   8     1001.18      972.04    157.25 o 
 -13   8   8     4775.54     4903.94    276.58 o 
 -12   8   8       93.68       77.32    114.88 o 
 -11   8   8    18051.93    17528.47    539.69 o 
 -10   8   8     5691.87     6555.44    287.23 o 
  -9   8   8     4154.57     4424.58    291.73 o 
  -8   8   8    10633.39    10561.53    421.27 o 
  -7   8   8      169.09       75.20     97.41 o 
  -6   8   8        8.12       89.85     88.52 o 
  -5   8   8      529.26      357.73     82.30 o 
  -4   8   8      993.98     1113.98    110.29 o 
  -3   8   8     8912.16     8655.03    241.25 o 
  -2   8   8      316.69      410.91    104.72 o 
  -1   8   8    13514.39    13875.11    318.43 o 
   0   8   8     4708.03     4614.15    191.18 o 
   1   8   8       61.81       71.59     86.85 o 
   2   8   8     1324.60     1504.36    134.06 o 
   3   8   8     5277.07     5254.72    209.61 o 
   4   8   8    10686.17    10019.95    266.12 o 
   5   8   8    13642.36    13541.35    289.07 o 
   6   8   8      662.00      557.63    104.92 o 
   7   8   8    24117.28    23015.87    438.28 o 
   8   8   8     4064.63     4351.42    201.74 o 
   9   8   8     1983.76     1998.59    221.26 o 
  10   8   8     4056.96     3760.66    174.74 o 
  11   8   8       86.38      -93.67     98.42 o 
  12   8   8    11135.81    11134.74    281.36 o 
  13   8   8     3708.07     3777.05    189.93 o 
  14   8   8     4373.11     4256.59    198.87 o 
  15   8   8    12407.16    11348.36    354.96 o 
  16   8   8     2757.52     2766.76    210.39 o 
  17   8   8     4859.57     4928.28    295.75 o 
  18   8   8     3993.08     3710.50    343.78 o 
  19   8   8      631.76      420.86    190.75 o 
  20   8   8       69.16       91.80    196.75 o 
  21   8   8       29.83       71.18    184.97 o 
  22   8   8      793.11      885.54    305.35 o 
  23   8   8     1130.34     1230.63    278.77 o 
  24   8   8      127.67      -55.27    258.62 o 
  25   8   8      417.28      803.59    377.73 o 
  26   8   8     1622.68     1380.31    500.15 o 
 -25   9   8      625.57      521.90    437.40 o 
 -24   9   8     2369.35     2108.65    364.44 o 
 -23   9   8     1950.11     2062.95    247.19 o 
 -22   9   8       83.07       72.52    189.09 o 
 -21   9   8      707.11      990.65    206.99 o 
 -20   9   8       12.07       91.30    194.88 o 
 -19   9   8      469.04      162.26    184.33 o 
 -18   9   8      150.73       57.08    170.07 o 
 -17   9   8     3238.39     3049.18    247.00 o 
 -16   9   8       67.40      199.21    160.10 o 
 -15   9   8     4315.02     4366.38    289.83 o 
 -14   9   8      336.46      469.80    156.95 o 
 -13   9   8     3793.57     4473.47    243.00 o 
 -12   9   8        0.22     -128.21    128.21 o 
 -11   9   8     1099.78     1069.73    171.91 o 
 -10   9   8       66.95      -50.17    155.47 o 
  -9   9   8      275.18       -6.86    207.98 o 
  -8   9   8      747.90      590.59    187.62 o 
  -7   9   8      404.31       17.61    125.25 o 
  -6   9   8     2798.54     3040.93    235.81 o 
  -5   9   8       19.04       -4.76     88.01 o 
  -4   9   8     3004.88     3192.23    154.24 o 
  -3   9   8      242.08       40.63     90.31 o 
  -2   9   8      845.62      684.91    115.07 o 
  -1   9   8      559.64      514.04    113.81 o 
   0   9   8       65.18       36.43     92.43 o 
   1   9   8     1088.43     1021.86    121.34 o 
   2   9   8     5475.01     6197.97    236.79 o 
   3   9   8     3136.61     3273.21    186.21 o 
   4   9   8       15.50      -90.79     90.79 o 
   5   9   8     7705.20     7795.20    252.50 o 
   6   9   8     1135.94     1167.36    155.92 o 
   7   9   8     4820.49     4868.21    234.65 o 
   8   9   8     1094.07      842.59    150.17 o 
   9   9   8       55.70     -115.86    138.08 o 
  10   9   8      734.14      582.40    142.23 o 
  11   9   8      287.19       50.24    121.94 o 
  12   9   8        9.25      -77.56    116.53 o 
  13   9   8       82.77      206.39    148.02 o 
  14   9   8        3.25       47.80    148.91 o 
  15   9   8     1224.15     1038.84    186.64 o 
  16   9   8      384.46      212.23    161.12 o 
  17   9   8     4859.60     4918.60    284.49 o 
  18   9   8     1273.81     1059.64    204.56 o 
  19   9   8     3620.94     3251.38    262.01 o 
  20   9   8     2835.93     2797.74    263.10 o 
  21   9   8     1515.40     1247.70    233.14 o 
  22   9   8      572.23      350.21    257.15 o 
  23   9   8     1520.21     1412.34    281.24 o 
  24   9   8      927.86      439.02    265.88 o 
  25   9   8      482.47      911.03    309.10 o 
 -24  10   8      124.33     -161.96    276.30 o 
 -23  10   8     1588.09      944.26    360.93 o 
 -22  10   8       62.76      305.18    254.47 o 
 -21  10   8     2711.61     2502.17    280.05 o 
 -20  10   8      374.40      688.27    219.79 o 
 -19  10   8     5279.83     5201.80    360.90 o 
 -18  10   8     3451.63     3711.90    277.29 o 
 -17  10   8     3905.47     3738.72    266.54 o 
 -16  10   8      340.81      580.36    206.12 o 
 -15  10   8     3211.61     3216.53    276.65 o 
 -14  10   8      798.86      939.38    249.32 o 
 -13  10   8     3126.59     3365.02    322.79 o 
 -12  10   8     2788.59     2552.56    293.36 o 
 -11  10   8     3201.29     3256.54    311.14 o 
 -10  10   8     3465.12     3617.27    316.66 o 
  -9  10   8       67.89      185.11    143.09 o 
  -8  10   8     7441.68     7423.10    327.34 o 
  -7  10   8        8.00      173.48    138.05 o 
  -6  10   8     1647.44     1920.64    205.08 o 
  -5  10   8     1434.87     1531.95    191.75 o 
  -4  10   8     2375.16     2730.90    225.83 o 
  -3  10   8      370.52      225.50    106.79 o 
  -2  10   8     3481.47     3877.08    199.15 o 
  -1  10   8     1034.99     1029.10    138.77 o 
   0  10   8     5942.01     6489.32    234.35 o 
   1  10   8      217.04      303.51    113.67 o 
   2  10   8      335.00      372.17    124.16 o 
   3  10   8      177.27      197.39    115.14 o 
   4  10   8      366.39      415.36    124.71 o 
   5  10   8      881.17     1033.19    230.66 o 
   6  10   8     2421.69     2539.10    302.20 o 
   7  10   8     5224.34     4785.80    278.72 o 
   8  10   8      139.95       50.17    152.47 o 
   9  10   8      201.04      -35.84    153.48 o 
  10  10   8       35.91      219.71    138.30 o 
  11  10   8      601.60      345.89    179.53 o 
  12  10   8     2705.10     2607.82    246.46 o 
  13  10   8     2206.78     2219.52    218.31 o 
  14  10   8     1075.65      935.97    188.31 o 
  15  10   8     4189.54     3946.02    264.74 o 
  16  10   8       30.93      192.19    169.01 o 
  17  10   8     5867.84     6092.04    442.25 o 
  18  10   8      234.10      100.83    175.84 o 
  19  10   8     1615.32     1218.15    221.84 o 
  20  10   8      130.94      -21.23    214.18 o 
  21  10   8     4342.67     4213.08    388.49 o 
  22  10   8       37.11     -200.14    218.95 o 
  23  10   8     4112.15     3709.80    370.41 o 
 -22  11   8      222.08      506.62    457.72 o 
 -21  11   8      732.95      581.05    413.15 o 
 -20  11   8     1877.56     1675.90    474.69 o 
 -19  11   8      414.54     1139.51    354.88 o 
 -18  11   8      679.91      474.68    583.80 o 
 -17  11   8      297.97      287.28    337.24 o 
 -16  11   8      125.01      490.50    352.84 o 
 -15  11   8     1425.26     1581.54    834.73 o 
 -14  11   8     1202.77      791.51    261.64 o 
 -13  11   8     1707.91     1783.10    290.88 o 
 -12  11   8     3464.05     3349.27    335.15 o 
 -11  11   8     1084.54     1133.58    255.39 o 
 -10  11   8     1355.91     1811.75    277.93 o 
  -9  11   8     6423.72     5933.63    397.48 o 
  -8  11   8      867.70     1292.30    251.11 o 
  -7  11   8     1203.23     1360.16    199.47 o 
  -6  11   8     1295.90     1558.03    306.09 o 
  -5  11   8       18.28      133.99    148.43 o 
  -4  11   8      384.63      256.66    146.58 o 
  -3  11   8       32.25       37.93    168.31 o 
  -2  11   8     3213.41     2958.94    182.10 o 
  -1  11   8     2817.85     2958.03    186.06 o 
   0  11   8     1619.88     1872.16    163.14 o 
   1  11   8     1858.46     1809.02    170.89 o 
   2  11   8    15134.38    14599.61    483.04 o 
   3  11   8     7214.13     7567.79    302.25 o 
   4  11   8     1581.36     1392.84    197.72 o 
   5  11   8    11556.15    12167.29    411.82 o 
   6  11   8     2271.09     2055.95    222.44 o 
   7  11   8      150.67      107.76    161.30 o 
   8  11   8     3874.13     3974.19    276.83 o 
   9  11   8      148.62      136.57    166.78 o 
  10  11   8      355.67      357.08    184.83 o 
  11  11   8      162.15       65.24    172.81 o 
  12  11   8       68.41      120.15    170.08 o 
  13  11   8      616.69      661.84    198.49 o 
  14  11   8     4266.80     4049.25    304.14 o 
  15  11   8       21.95      101.50    165.84 o 
  16  11   8     4486.31     4230.64    283.93 o 
  17  11   8     5631.05     4896.15    331.77 o 
  18  11   8      281.53      347.48    223.91 o 
  19  11   8     3404.09     2836.15    300.34 o 
  20  11   8       35.43      170.76    215.09 o 
  21  11   8       48.81      137.39    318.71 o 
 -20  12   8       26.97      479.95    867.32 o 
 -19  12   8     3124.33     3803.56    564.63 o 
 -18  12   8      112.39      929.15    403.91 o 
 -17  12   8     4632.16     5727.89    606.94 o 
 -16  12   8      298.98      765.05    389.95 o 
 -15  12   8     5665.28     6061.19    595.28 o 
 -14  12   8     3386.17     3369.80    494.60 o 
 -13  12   8      558.32     1105.11    373.92 o 
 -12  12   8     1574.61     2118.63    613.83 o 
 -11  12   8      235.52      467.91    538.58 o 
 -10  12   8       55.51      429.96    327.29 o 
  -9  12   8      708.49      663.03    244.64 o 
  -8  12   8      140.52      377.29    231.77 o 
  -7  12   8     3216.91     2898.96    326.64 o 
  -6  12   8     5160.54     5425.79    396.82 o 
  -5  12   8     1734.08     1246.13    260.31 o 
  -4  12   8    10909.74    10677.77    449.79 o 
  -3  12   8      464.50      361.06    188.21 o 
  -2  12   8     1598.26     1597.32    295.12 o 
  -1  12   8       85.88        8.26    212.61 o 
   0  12   8      123.80      219.27    161.43 o 
   1  12   8     2164.78     2224.15    223.49 o 
   2  12   8       61.03      121.91    168.53 o 
   3  12   8    12195.88    11385.28    412.34 o 
   4  12   8     7833.75     8012.63    364.20 o 
   5  12   8       24.97      165.04    164.23 o 
   6  12   8       69.86      197.34    172.71 o 
   7  12   8      508.69      273.67    180.88 o 
   8  12   8     4956.09     4620.96    436.69 o 
   9  12   8     1769.46     1797.60    239.47 o 
  10  12   8     4723.92     4526.35    505.32 o 
  11  12   8     6549.27     6521.58    357.84 o 
  12  12   8      134.09       45.13    185.90 o 
  13  12   8      894.24      763.07    215.18 o 
  14  12   8      505.21      518.14    204.61 o 
  15  12   8      548.69      707.97    225.61 o 
  16  12   8     1146.45      791.49    270.39 o 
  17  12   8      594.75      362.55    308.67 o 
  18  12   8     1967.41     2052.53    281.51 o 
  19  12   8     4375.62     5091.29    397.59 o 
 -17  13   8      543.62     1279.80    608.75 o 
 -16  13   8     1662.56     2450.79    490.85 o 
 -15  13   8      974.77     1780.85    435.48 o 
 -14  13   8     3880.99     6471.62    627.12 o 
 -13  13   8     3501.38     4191.23   1241.03 o 
 -12  13   8     2409.25     1852.28    434.42 o 
 -11  13   8     5514.55     4955.48    568.18 o 
 -10  13   8     1660.87     1473.20    419.64 o 
  -9  13   8     4933.65     4181.04    530.57 o 
  -8  13   8     1284.79     1651.30    400.00 o 
  -7  13   8     3746.76     3033.20    480.81 o 
  -6  13   8       81.64      318.54    248.71 o 
  -5  13   8     6518.79     6652.65    497.57 o 
  -4  13   8      369.02      350.47    254.35 o 
  -3  13   8     2788.75     2881.79    348.89 o 
  -2  13   8     2651.14     2862.82    303.90 o 
  -1  13   8      154.98     -224.67    224.67 o 
   0  13   8     5503.36     5415.73    440.18 o 
   1  13   8      840.54      549.89    325.06 o 
   2  13   8      190.71       19.58    225.91 o 
   3  13   8      123.35      -62.71    171.13 o 
   4  13   8      855.96      705.43    201.78 o 
   5  13   8      495.67      329.17    189.66 o 
   6  13   8     1383.81     1433.64    235.79 o 
   7  13   8     3474.08     3669.88    298.77 o 
   8  13   8      180.31      100.06    190.58 o 
   9  13   8     4666.89     4572.10    326.72 o 
  10  13   8     4431.08     3874.34    505.18 o 
  11  13   8     1176.46     1116.99    238.07 o 
  12  13   8     4775.77     4655.70    336.45 o 
  13  13   8        4.10     -100.80    232.08 o 
  14  13   8     2962.10     2635.12    328.08 o 
  15  13   8      848.76      726.35    276.07 o 
  16  13   8     2835.44     2677.59    390.48 o 
  17  13   8      722.46       33.64    545.06 o 
 -14  14   8     2492.65     2931.11    504.72 o 
 -13  14   8      448.87      994.95    396.68 o 
 -12  14   8       26.34      964.23    699.53 o 
 -11  14   8      190.81      404.92    516.15 o 
 -10  14   8      530.20      963.95    387.01 o 
  -9  14   8     1672.46     1736.21    539.15 o 
  -8  14   8       20.16      318.74    286.52 o 
  -7  14   8     1815.90     1489.08    338.11 o 
  -6  14   8      972.46      917.23    307.48 o 
  -5  14   8       29.14      316.72    260.07 o 
  -4  14   8      196.05       73.39    257.98 o 
  -3  14   8       63.13       72.53    259.04 o 
  -2  14   8      985.15      878.89    313.42 o 
  -1  14   8     2729.26     2585.24    475.77 o 
   0  14   8      413.15     1554.69    588.26 o 
   1  14   8     1943.24     1551.56    614.58 o 
   2  14   8      727.66      741.10    365.42 o 
   3  14   8      989.46     1250.80    300.02 o 
   4  14   8      152.85      236.80    213.60 o 
   5  14   8      273.80      472.42    222.79 o 
   6  14   8      191.01      221.60    192.82 o 
   7  14   8      214.46      316.01    221.95 o 
   8  14   8       26.85      -42.23    191.00 o 
   9  14   8      152.19      477.94    254.41 o 
  10  14   8        9.13      368.36    232.54 o 
  11  14   8        4.92      179.00    284.84 o 
  12  14   8       32.82      -29.58    270.00 o 
  13  14   8       63.51       87.79    281.83 o 
  -9  15   8      250.60      -53.98    351.25 o 
  -8  15   8     6298.52     4781.81    602.63 o 
  -7  15   8     7617.31     8227.43    917.21 o 
  -6  15   8     2360.82     2561.91    402.60 o 
  -5  15   8    11605.22    10938.03    635.05 o 
  -4  15   8      785.49      950.89    320.55 o 
  -3  15   8     1187.99     1169.40    530.77 o 
  -2  15   8     2379.96     2595.91    489.50 o 
  -1  15   8      682.70      989.80    474.40 o 
   0  15   8       55.24      789.02    378.09 o 
   1  15   8      519.45      953.37    321.85 o 
   2  15   8       85.79      527.93    530.00 o 
   3  15   8      298.41      647.22    572.81 o 
   4  15   8     1014.23       27.99    517.59 o 
   5  15   8       30.84      206.10    349.49 o 
   6  15   8      243.76      260.21    369.91 o 
   7  15   8     1044.17      698.73    831.62 o 
   8  15   8      210.55      292.38    361.54 o 
 -31   1   9       31.72      117.26    284.21 o 
 -30   1   9       70.47      302.53    456.02 o 
 -29   1   9        2.65      152.31    292.03 o 
 -28   1   9      273.94      376.63    775.24 o 
 -27   1   9     1274.44     1588.45    347.20 o 
 -26   1   9       46.37       68.97    262.45 o 
 -25   1   9     2422.17     2586.97    376.97 o 
 -24   1   9     2755.00     2698.49    365.10 o 
 -23   1   9      135.96      -14.16    198.15 o 
 -22   1   9     6356.89     5846.11    624.89 o 
 -21   1   9      119.85      -81.91    166.55 o 
 -20   1   9      616.22      866.78    198.90 o 
 -19   1   9        8.01      319.76    161.52 o 
 -18   1   9      452.29      561.28    138.65 o 
 -17   1   9      250.05      479.28    142.31 o 
 -16   1   9    11127.92    10709.83    321.93 o 
 -15   1   9     2699.62     2440.95    202.23 o 
 -14   1   9     6130.29     6875.59    291.59 o 
 -13   1   9       17.09      141.48     82.22 o 
 -12   1   9      157.90      101.44     75.92 o 
 -11   1   9        5.03       21.01     67.41 o 
 -10   1   9    13093.94    12200.34    267.85 o 
  -9   1   9    29196.32    29142.53    489.75 o 
  -8   1   9     3910.16     3722.69    128.65 o 
  -7   1   9    26679.66    25387.72    494.84 o 
  -6   1   9       23.13      204.39     77.84 o 
  -5   1   9    41385.65    41692.32    725.00 o 
  -4   1   9       18.24      140.62     68.85 o 
  -3   1   9     3094.91     2989.26    118.47 o 
  -2   1   9    12171.06    11664.16    226.81 o 
  -1   1   9    29142.77    27493.61    547.10 o 
   0   1   9      797.67     1193.36    145.84 o 
   1   1   9    79908.49    74963.16   1208.33 o 
   2   1   9    19128.78    20982.55    332.54 o 
   3   1   9    77283.75    69795.28    854.68 o 
   4   1   9    61288.55    63562.21    788.35 o 
   5   1   9     5099.33     5034.53    135.59 o 
   6   1   9    92939.10    87161.84    987.75 o 
   7   1   9     4377.49     3110.02     93.95 o 
   8   1   9    18864.02    20495.66    257.36 o 
   9   1   9    14956.22    15913.16    231.75 o 
  10   1   9    44020.28    42675.52    513.52 o 
  11   1   9    14323.20    14247.34    253.15 o 
  12   1   9    57862.59    59116.55    772.36 o 
  13   1   9     2011.67     2487.57    183.70 o 
  14   1   9    24740.21    24968.14    451.02 o 
  15   1   9    12782.23    12109.57    404.07 o 
  16   1   9      279.93      206.58    112.53 o 
  17   1   9     4110.65     3978.95    200.66 o 
  18   1   9     4792.97     4881.85    225.17 o 
  19   1   9       14.35      242.82    127.63 o 
  20   1   9     1774.04     1611.83    176.41 o 
  21   1   9      453.15      589.64    194.77 o 
  22   1   9       90.23       81.96    146.17 o 
  23   1   9     1133.66     1110.32    187.61 o 
  24   1   9     2897.32     2948.86    239.90 o 
  25   1   9       48.37      192.01    172.77 o 
  26   1   9     4084.26     4046.51    277.62 o 
  27   1   9      562.15      766.92    212.49 o 
  28   1   9      840.27     1331.17    227.69 o 
  29   1   9     4720.59     5434.20    332.27 o 
  30   1   9       22.54      446.30    246.94 o 
 -31   2   9     1129.81     1654.47    388.10 o 
 -30   2   9      935.92     1820.51    899.45 o 
 -29   2   9        1.20      155.88    305.69 o 
 -28   2   9        3.32      710.38    345.84 o 
 -27   2   9       29.99       88.09    300.82 o 
 -26   2   9      171.34      577.62    302.26 o 
 -25   2   9     1292.46      874.68    317.36 o 
 -24   2   9      417.80      736.37    244.63 o 
 -23   2   9     1054.45      892.13    245.41 o 
 -22   2   9      358.99      667.71    219.60 o 
 -21   2   9      259.02      130.43    184.78 o 
 -20   2   9      143.51        0.57    162.00 o 
 -19   2   9     1030.60      883.45    144.46 o 
 -18   2   9     3771.86     3074.33    218.54 o 
 -17   2   9      476.12      603.52    223.34 o 
 -16   2   9     4183.19     4038.44    297.84 o 
 -15   2   9      760.99      824.45    197.75 o 
 -14   2   9     5219.28     5188.16    214.27 o 
 -13   2   9     6798.63     5898.30    323.20 o 
 -12   2   9      602.09      671.01    136.62 o 
 -11   2   9     4692.84     4858.74    171.55 o 
 -10   2   9     4600.58     4082.88    194.40 o 
  -9   2   9    11338.18    11523.10    305.05 o 
  -8   2   9    20316.36    17508.40    407.99 o 
  -7   2   9      129.41      376.32     85.90 o 
  -6   2   9    73032.53    73132.69   1201.30 o 
  -5   2   9    24522.47    23862.74    650.27 o 
  -4   2   9       54.17      356.45     68.62 o 
  -3   2   9    14017.20    15233.71    284.21 o 
  -2   2   9       43.96       97.62     64.42 o 
  -1   2   9     6248.45     7005.98    161.07 o 
   0   2   9    38191.96    40616.98    612.40 o 
   1   2   9       89.69       29.80     41.82 o 
   2   2   9    68268.91    67198.10   1089.17 o 
   3   2   9    27289.10    26711.85    411.23 o 
   4   2   9    42197.95    41437.22    690.45 o 
   5   2   9    31620.28    29625.68    616.10 o 
   6   2   9    12902.25    12327.07    213.81 o 
   7   2   9     2804.11     3463.63     97.29 o 
   8   2   9     1046.11     1018.05     75.54 o 
   9   2   9      281.80      134.59     54.56 o 
  10   2   9     2236.67     2604.41    113.51 o 
  11   2   9     6552.38     5363.89    144.76 o 
  12   2   9        6.66       99.94     72.28 o 
  13   2   9    15145.35    15180.55    275.38 o 
  14   2   9     7751.54     6842.12    192.10 o 
  15   2   9     6482.29     5989.33    254.30 o 
  16   2   9     3598.85     4057.19    181.39 o 
  17   2   9     4033.83     3853.30    184.66 o 
  18   2   9      439.34      397.02    124.21 o 
  19   2   9      247.42      307.81    134.70 o 
  20   2   9     2565.79     2561.19    196.66 o 
  21   2   9     1060.74     1087.25    169.38 o 
  22   2   9       57.80        2.70    143.83 o 
  23   2   9     1106.48     1109.21    188.97 o 
  24   2   9      640.53      647.09    184.88 o 
  25   2   9     2499.94     2753.92    240.29 o 
  26   2   9      158.28      175.76    209.54 o 
  27   2   9     4918.80     5791.51    361.98 o 
  28   2   9     2424.77     2410.38    295.46 o 
  29   2   9     1366.69     1937.26    291.16 o 
  30   2   9     1898.38     1480.21    440.13 o 
 -30   3   9      103.48      404.58    344.68 o 
 -29   3   9     2419.28     3645.41    450.47 o 
 -28   3   9      454.40      586.40    380.93 o 
 -27   3   9      527.68      472.24    312.45 o 
 -26   3   9      738.02      607.17    260.65 o 
 -25   3   9      736.99     1196.66    283.10 o 
 -24   3   9     2149.94     2222.80    299.36 o 
 -23   3   9     2947.19     3444.71    422.50 o 
 -22   3   9     2994.92     2701.00    295.20 o 
 -21   3   9     2386.73     2402.76    276.65 o 
 -20   3   9     7541.89     7972.14    306.31 o 
 -19   3   9       13.89      276.30    148.20 o 
 -18   3   9     7822.35     7248.59    308.98 o 
 -17   3   9      240.53      483.24    144.27 o 
 -16   3   9     6260.98     7219.51    275.52 o 
 -15   3   9     1243.15     1107.02    161.07 o 
 -14   3   9      878.88      564.55    145.44 o 
 -13   3   9       64.05      279.91    118.57 o 
 -12   3   9       11.47      142.11     84.02 o 
 -11   3   9       55.65       76.69     74.56 o 
 -10   3   9     1095.85     1085.92    110.98 o 
  -9   3   9     4777.39     4877.95    146.17 o 
  -8   3   9     1380.07     1251.75    120.50 o 
  -7   3   9    11329.86    10569.98    343.34 o 
  -6   3   9     3576.77     2849.80    203.15 o 
  -5   3   9      730.80      917.67     96.42 o 
  -4   3   9    18315.40    16842.83    409.71 o 
  -3   3   9    20130.50    20448.61    358.98 o 
  -2   3   9      601.42      762.09     69.66 o 
  -1   3   9    29362.65    26713.90    470.32 o 
   0   3   9     1998.54     2959.45    120.94 o 
   1   3   9    13070.13    13502.71    280.18 o 
   2   3   9     6057.80     6339.09    144.04 o 
   3   3   9     3478.43     3367.21    110.37 o 
   4   3   9    11690.12    11154.52    266.17 o 
   5   3   9    44899.18    45267.26    590.11 o 
   6   3   9     1487.70     1550.81     82.21 o 
   7   3   9    22725.96    22106.51    333.21 o 
   8   3   9    20554.25    18763.36    289.00 o 
   9   3   9     1267.07     1182.99     97.87 o 
  10   3   9    23960.23    25378.82    340.29 o 
  11   3   9     2126.30     2008.73    100.81 o 
  12   3   9      134.68       83.28     71.11 o 
  13   3   9      651.81      534.81     85.35 o 
  14   3   9     1622.35     1697.77    130.61 o 
  15   3   9     2022.24     2157.22    147.21 o 
  16   3   9     4184.77     3907.35    183.02 o 
  17   3   9       83.11     -103.10    103.10 o 
  18   3   9      812.89     1084.80    141.09 o 
  19   3   9     4984.79     4663.07    214.46 o 
  20   3   9      899.80      564.36    142.79 o 
  21   3   9       20.13     -107.06    131.36 o 
  22   3   9     1571.65     1292.50    192.25 o 
  23   3   9     1869.18     1963.00    218.14 o 
  24   3   9      182.61       33.22    178.41 o 
  25   3   9      488.41      736.21    217.17 o 
  26   3   9      351.41      498.26    220.45 o 
  27   3   9     1601.59     1857.64    273.04 o 
  28   3   9      373.45      687.62    269.04 o 
  29   3   9      590.09     1156.35    297.58 o 
 -30   4   9        4.30      272.67    306.87 o 
 -29   4   9      689.01      862.95    356.60 o 
 -28   4   9       12.49      113.50    379.62 o 
 -27   4   9      293.27       37.70    244.43 o 
 -26   4   9      266.03      797.08    272.33 o 
 -25   4   9     1133.55      944.33    263.97 o 
 -24   4   9     1751.73     1321.52    272.34 o 
 -23   4   9     2650.47     2960.93    318.83 o 
 -22   4   9        2.92      241.54    211.02 o 
 -21   4   9       14.77       74.14    150.18 o 
 -20   4   9      105.46      137.63    143.83 o 
 -19   4   9      145.29      324.67    158.95 o 
 -18   4   9     2671.66     3414.60    226.81 o 
 -17   4   9      312.40      105.01    132.93 o 
 -16   4   9     2316.41     2371.98    213.00 o 
 -15   4   9     1967.92     1910.32    173.42 o 
 -14   4   9       78.47       62.05    136.45 o 
 -13   4   9      262.80      436.01    127.26 o 
 -12   4   9      878.15      625.42    138.62 o 
 -11   4   9     5057.77     5799.29    244.37 o 
 -10   4   9     7359.32     6408.19    249.86 o 
  -9   4   9      532.89      880.04    105.06 o 
  -8   4   9    10818.30    11795.33    382.31 o 
  -7   4   9     9740.86     8024.99    286.12 o 
  -6   4   9     7318.11     5255.50    201.65 o 
  -5   4   9     1578.70     2513.72    144.60 o 
  -4   4   9    11006.48    11641.30    248.51 o 
  -3   4   9      709.08      533.69     60.01 o 
  -2   4   9    68870.55    66973.84   1052.95 o 
  -1   4   9    10596.50    12655.85    228.94 o 
   0   4   9    80720.31    85927.01   1120.18 o 
   1   4   9    27930.85    28474.55    399.78 o 
   2   4   9    29754.36    29761.76    470.97 o 
   3   4   9    18786.43    19662.21    310.47 o 
   4   4   9    27068.74    27467.97    403.69 o 
   5   4   9     3232.98     3529.93    189.09 o 
   6   4   9    18924.82    19206.16    373.73 o 
   7   4   9    15273.80    13994.23    254.28 o 
   8   4   9     3412.64     3358.63    140.53 o 
   9   4   9    17636.83    16991.80    281.57 o 
  10   4   9      275.72      300.74     69.70 o 
  11   4   9     5554.61     5188.33    250.80 o 
  12   4   9       10.50       52.34     75.40 o 
  13   4   9     9410.84     8964.38    286.34 o 
  14   4   9      175.23       84.12     93.90 o 
  15   4   9    14376.11    13164.64    295.92 o 
  16   4   9     3805.27     3777.62    223.18 o 
  17   4   9     1161.11     1451.47    160.58 o 
  18   4   9     1854.67     1694.27    176.59 o 
  19   4   9       65.47       36.85    137.13 o 
  20   4   9      690.89      543.59    161.70 o 
  21   4   9      161.49       11.96    152.13 o 
  22   4   9     2395.60     2497.37    224.83 o 
  23   4   9       34.54     -124.83    161.86 o 
  24   4   9      116.26     -106.36    170.67 o 
  25   4   9     1636.25     1814.73    232.32 o 
  26   4   9      902.68     1001.34    301.78 o 
  27   4   9     3770.55     4330.65    384.42 o 
  28   4   9     3379.21     3261.74    361.24 o 
  29   4   9      573.43      945.02    299.95 o 
 -29   5   9     4157.49     4848.17    547.53 o 
 -28   5   9      923.63     1269.15    323.25 o 
 -27   5   9     1979.79     2993.69    539.71 o 
 -26   5   9     4911.93     5033.80    417.20 o 
 -25   5   9        1.40      426.84    255.62 o 
 -24   5   9     1339.70     1623.50    353.98 o 
 -23   5   9     1236.47     1752.33    328.10 o 
 -22   5   9        3.83      -83.86    149.51 o 
 -21   5   9    12851.55    13055.43    408.02 o 
 -20   5   9     9585.99    10171.53    371.21 o 
 -19   5   9     3267.65     3308.23    254.36 o 
 -18   5   9    13852.25    14935.50    810.39 o 
 -17   5   9     3895.06     3315.00    309.30 o 
 -16   5   9     3402.23     3217.87    218.38 o 
 -15   5   9    21882.92    21865.78    527.92 o 
 -14   5   9     1694.66     1634.80    161.16 o 
 -13   5   9        9.64     -104.06    118.26 o 
 -12   5   9     1239.45     1245.09    157.11 o 
 -11   5   9     1913.92     1531.24    159.07 o 
 -10   5   9     8917.91     7789.03    341.45 o 
  -9   5   9    29488.13    28375.14    591.15 o 
  -8   5   9      909.60      965.26    125.38 o 
  -7   5   9    17300.20    16563.83    331.72 o 
  -6   5   9    13771.49    13044.55    279.46 o 
  -5   5   9      680.88      691.04     82.57 o 
  -4   5   9    10333.60     9841.71    187.10 o 
  -3   5   9     1402.37     1651.18     85.52 o 
  -2   5   9       70.89       24.04     54.44 o 
  -1   5   9     2361.95     2485.23     97.45 o 
   0   5   9     4413.01     4109.09    145.05 o 
   1   5   9     1646.94     1587.26    110.05 o 
   2   5   9     4005.38     2911.72    133.06 o 
   3   5   9     2222.34     3350.86    169.53 o 
   4   5   9     5468.25     6466.14    195.89 o 
   5   5   9    19480.07    17984.11    319.95 o 
   6   5   9     9899.75     8355.89    202.99 o 
   7   5   9     7101.36     8314.25    186.77 o 
   8   5   9      425.84      494.90     85.69 o 
   9   5   9     8626.68     8428.94    229.82 o 
  10   5   9     6899.06     6681.86    197.06 o 
  11   5   9     1600.89     1574.88    129.61 o 
  12   5   9      724.89      547.31    114.96 o 
  13   5   9     4477.59     3780.27    193.62 o 
  14   5   9     1393.00      964.58    137.49 o 
  15   5   9     5389.09     5804.84    238.57 o 
  16   5   9      849.57      762.20    145.01 o 
  17   5   9     5294.06     5282.73    244.66 o 
  18   5   9     3775.31     3698.75    224.28 o 
  19   5   9     1226.38      904.42    172.80 o 
  20   5   9     2001.05     2187.72    207.76 o 
  21   5   9      968.51      888.08    181.95 o 
  22   5   9     4141.19     4276.88    264.91 o 
  23   5   9     1310.60     1269.81    250.61 o 
  24   5   9     1535.81     1383.19    263.87 o 
  25   5   9     2708.00     2803.60    300.68 o 
  26   5   9      457.86      425.14    366.16 o 
  27   5   9      731.40      627.35    221.01 o 
  28   5   9       17.86       25.85    230.72 o 
 -28   6   9     3344.31     4127.89    420.21 o 
 -27   6   9     5561.34     5773.62    458.28 o 
 -26   6   9      108.34       95.66    267.26 o 
 -25   6   9     1231.81     1655.25    431.20 o 
 -24   6   9       10.08       87.24    212.87 o 
 -23   6   9        3.91      299.92    179.11 o 
 -22   6   9     5759.59     5935.07    312.58 o 
 -21   6   9     2292.10     2455.37    219.26 o 
 -20   6   9    11715.05    13707.32    574.49 o 
 -19   6   9    22262.05    19806.76    511.09 o 
 -18   6   9      202.95      353.73    220.43 o 
 -17   6   9    10930.96    10902.51    358.70 o 
 -16   6   9     2409.73     1825.48    185.36 o 
 -15   6   9       84.13      107.30    126.92 o 
 -14   6   9      390.82      234.78    128.85 o 
 -13   6   9        2.88      -55.78    119.96 o 
 -12   6   9     7735.10     6622.46    388.22 o 
 -11   6   9    14337.72    14566.05    489.11 o 
 -10   6   9       56.67       71.88    111.96 o 
  -9   6   9     7835.45     7032.01    268.10 o 
  -8   6   9     7806.08     7460.97    306.70 o 
  -7   6   9    12885.82    12540.27    348.79 o 
  -6   6   9       24.50      -38.85     71.82 o 
  -5   6   9     8468.75     8373.12    228.08 o 
  -4   6   9    23697.36    25344.42    414.87 o 
  -3   6   9      850.94     1055.03     82.59 o 
  -2   6   9    16183.31    16297.50    274.73 o 
  -1   6   9     7577.98     8212.21    211.59 o 
   0   6   9     5012.59     5134.10    159.38 o 
   1   6   9      816.57      984.92     97.00 o 
   2   6   9    15431.66    15493.02    296.02 o 
   3   6   9      644.17      570.67     86.11 o 
   4   6   9    10402.05    10265.96    223.76 o 
   5   6   9      205.96      284.10     75.39 o 
   6   6   9    22334.97    22004.07    360.25 o 
   7   6   9     4216.21     4749.35    159.07 o 
   8   6   9    16648.54    17057.13    296.63 o 
   9   6   9     4690.68     4410.92    183.39 o 
  10   6   9     5054.91     5073.58    172.95 o 
  11   6   9    14606.63    14618.12    303.71 o 
  12   6   9       76.08      211.87    110.97 o 
  13   6   9     2108.78     2076.80    156.08 o 
  14   6   9       88.80      164.78    113.35 o 
  15   6   9      424.43       52.31    117.02 o 
  16   6   9     5873.77     5972.27    254.23 o 
  17   6   9     7574.22     6659.99    275.33 o 
  18   6   9      894.06      724.60    163.55 o 
  19   6   9     3431.81     3817.04    274.14 o 
  20   6   9     1722.57     1525.67    204.32 o 
  21   6   9     2272.10     2252.41    254.74 o 
  22   6   9      140.74      295.14    203.66 o 
  23   6   9     5058.96     4712.38    413.08 o 
  24   6   9    11446.35    12247.18    475.54 o 
  25   6   9       18.47      298.92    223.14 o 
  26   6   9     4127.30     4235.02    347.37 o 
  27   6   9     1722.95     1420.16    298.03 o 
 -27   7   9      409.36      196.53    288.63 o 
 -26   7   9     1307.41     1652.76    333.69 o 
 -25   7   9     5069.98     4806.45    405.87 o 
 -24   7   9     1200.06     1035.98    224.50 o 
 -23   7   9     3064.20     3008.70    263.96 o 
 -22   7   9     5767.39     5449.84    461.52 o 
 -21   7   9      707.91      835.51    188.78 o 
 -20   7   9       64.01      150.80    176.48 o 
 -19   7   9     1389.35     1048.48    197.41 o 
 -18   7   9     1313.66     1045.63    185.66 o 
 -17   7   9       75.10      151.89    149.55 o 
 -16   7   9     2685.58     2534.05    210.20 o 
 -15   7   9     1605.17     1518.69    178.89 o 
 -14   7   9     7629.30     7416.07    323.48 o 
 -13   7   9    18035.22    16742.71    556.13 o 
 -12   7   9      438.60      611.73    145.45 o 
 -11   7   9     9874.46     8824.31    384.93 o 
 -10   7   9     8355.80     6955.02    287.40 o 
  -9   7   9     2143.26     2299.48    181.63 o 
  -8   7   9      128.50       18.20     99.94 o 
  -7   7   9     4215.00     4108.31    213.06 o 
  -6   7   9      493.73      432.39     93.43 o 
  -5   7   9    24275.36    22089.24    431.00 o 
  -4   7   9     8119.21     8772.96    267.56 o 
  -3   7   9     6779.54     6878.46    202.70 o 
  -2   7   9     9765.52     9916.95    280.06 o 
  -1   7   9       14.24       72.84     70.78 o 
   0   7   9     3124.51     3561.40    165.54 o 
   1   7   9      242.86      429.06     92.73 o 
   2   7   9    13266.62    12931.87    298.20 o 
   3   7   9      116.68      333.35     83.48 o 
   4   7   9    18685.87    17875.23    324.56 o 
   5   7   9     1796.83     2171.58    166.43 o 
   6   7   9     2483.78     2575.38    167.54 o 
   7   7   9     1246.83      942.89    122.80 o 
   8   7   9       48.28       18.31     98.00 o 
   9   7   9      625.69      643.62    102.36 o 
  10   7   9     3431.10     3469.14    167.67 o 
  11   7   9     2011.67     1895.48    141.49 o 
  12   7   9     2519.12     2545.13    191.64 o 
  13   7   9      104.70      259.62    112.70 o 
  14   7   9      738.76      702.13    129.46 o 
  15   7   9     2031.98     2351.85    167.70 o 
  16   7   9      201.48      212.07    127.84 o 
  17   7   9     4392.24     3914.47    222.66 o 
  18   7   9     2400.36     2321.42    208.26 o 
  19   7   9        7.85     -115.09    168.08 o 
  20   7   9       11.37       73.13    182.47 o 
  21   7   9     1221.73      997.18    222.37 o 
  22   7   9     2300.29     2123.28    267.51 o 
  23   7   9      383.19      536.56    230.60 o 
  24   7   9      525.63      598.57    263.55 o 
  25   7   9     2060.43     1680.97    315.75 o 
  26   7   9     1477.69     2070.85    324.84 o 
 -26   8   9     2159.78     2342.78    328.09 o 
 -25   8   9      141.30      361.43    225.27 o 
 -24   8   9     3830.58     4041.84    309.21 o 
 -23   8   9     4190.47     3905.77    286.32 o 
 -22   8   9     1225.09     1548.71    227.81 o 
 -21   8   9     6570.75     6051.08    358.36 o 
 -20   8   9       70.97      133.31    187.86 o 
 -19   8   9     5863.41     5346.46    382.29 o 
 -18   8   9       29.43      208.51    169.25 o 
 -17   8   9     6629.26     6382.53    306.57 o 
 -16   8   9      761.83      543.87    167.00 o 
 -15   8   9    18037.48    17086.28    750.22 o 
 -14   8   9     2773.22     3123.98    300.92 o 
 -13   8   9     2302.79     2572.06    224.74 o 
 -12   8   9     1981.92     1723.52    281.11 o 
 -11   8   9       43.15     -122.28    122.28 o 
 -10   8   9      411.82      473.50    145.07 o 
  -9   8   9      513.31      491.45    139.98 o 
  -8   8   9      816.82      961.09    150.07 o 
  -7   8   9       30.38     -137.43    137.43 o 
  -6   8   9     4967.21     4465.62    300.31 o 
  -5   8   9     4233.94     4416.94    180.68 o 
  -4   8   9      414.28      500.26    111.87 o 
  -3   8   9    27904.87    26729.59    476.47 o 
  -2   8   9    13582.09    14646.56    326.08 o 
  -1   8   9      164.04       60.74     89.70 o 
   0   8   9     3305.09     3188.29    167.24 o 
   1   8   9      459.99      377.05    113.39 o 
   2   8   9     2320.08     2885.52    151.65 o 
   3   8   9     2683.97     3054.85    179.52 o 
   4   8   9     1937.00     2072.17    135.25 o 
   5   8   9      817.06      659.43    106.30 o 
   6   8   9    23699.74    24685.87    456.18 o 
   7   8   9    11025.88    10061.06    282.04 o 
   8   8   9    17073.64    17030.45    372.66 o 
   9   8   9     8527.01     8005.89    284.48 o 
  10   8   9       78.04      167.26    112.50 o 
  11   8   9      846.94      988.40    131.74 o 
  12   8   9     3418.64     3671.77    185.46 o 
  13   8   9      318.65      283.42    120.98 o 
  14   8   9     5603.12     5060.79    227.90 o 
  15   8   9     1262.48     1261.14    152.34 o 
  16   8   9      783.58      609.47    158.93 o 
  17   8   9     1935.74     1709.76    193.69 o 
  18   8   9      296.81      245.84    155.97 o 
  19   8   9      350.04      236.24    181.95 o 
  20   8   9      219.01      214.20    211.08 o 
  21   8   9       32.50      -89.78    217.33 o 
  22   8   9       60.13      146.30    230.75 o 
  23   8   9      445.99      800.55    275.17 o 
  24   8   9      422.03      362.84    395.40 o 
  25   8   9        6.07      234.08    241.85 o 
 -25   9   9        5.93      194.57    255.35 o 
 -24   9   9      128.22     -112.77    224.96 o 
 -23   9   9      424.32      215.60    204.39 o 
 -22   9   9      363.47      228.49    194.68 o 
 -21   9   9      591.82      401.33    189.17 o 
 -20   9   9     1586.87     1660.62    239.09 o 
 -19   9   9     1223.16      845.60    208.41 o 
 -18   9   9      992.85     1041.25    205.73 o 
 -17   9   9     4828.18     4367.23    278.43 o 
 -16   9   9     2316.00     1974.77    299.06 o 
 -15   9   9        9.87      160.67    169.94 o 
 -14   9   9      411.28      170.35    166.03 o 
 -13   9   9      923.54      832.07    183.75 o 
 -12   9   9      274.63      377.05    198.01 o 
 -11   9   9     6557.50     6828.10    574.41 o 
 -10   9   9     2909.50     3246.14    289.56 o 
  -9   9   9     1588.91     1176.78    223.77 o 
  -8   9   9    14259.53    13828.52    518.22 o 
  -7   9   9     1387.78     1074.20    176.18 o 
  -6   9   9     1757.11     1897.79    198.28 o 
  -5   9   9      828.46      589.53    157.63 o 
  -4   9   9      886.74      983.72    121.55 o 
  -3   9   9     7043.94     6852.73    231.14 o 
  -2   9   9     5018.09     5546.84    216.11 o 
  -1   9   9     9996.47    10127.82    286.81 o 
   0   9   9    25910.31    26227.05    570.03 o 
   1   9   9     3941.13     4762.25    211.19 o 
   2   9   9        6.10       83.61    103.33 o 
   3   9   9     3731.12     3349.75    179.42 o 
   4   9   9    12841.76    13181.25    322.64 o 
   5   9   9    14437.91    14104.75    367.76 o 
   6   9   9      927.95      691.53    139.94 o 
   7   9   9     9695.76    10254.78    320.90 o 
   8   9   9     7570.41     7557.94    319.14 o 
   9   9   9       11.87      -63.03    118.36 o 
  10   9   9      759.80      820.64    153.09 o 
  11   9   9     3386.56     3435.11    217.57 o 
  12   9   9    12382.11    11690.74    320.85 o 
  13   9   9     4137.01     4137.82    292.53 o 
  14   9   9      467.98      158.81    156.71 o 
  15   9   9    17817.89    16771.89    455.02 o 
  16   9   9     3844.44     3644.87    285.72 o 
  17   9   9     1569.82     1655.35    216.63 o 
  18   9   9     1262.97      884.75    208.38 o 
  19   9   9      125.22      102.32    174.95 o 
  20   9   9       59.41     -111.36    233.50 o 
  21   9   9     3747.53     3315.68    315.84 o 
  22   9   9        5.39      -67.21    206.43 o 
  23   9   9     4191.70     3638.79    335.15 o 
  24   9   9      825.93     1230.46    329.22 o 
 -24  10   9      626.22      311.82    287.48 o 
 -23  10   9     2722.81     2335.77    404.27 o 
 -22  10   9       79.36       60.50    295.03 o 
 -21  10   9     1663.61     1434.22    312.06 o 
 -20  10   9       25.29      -79.44    274.04 o 
 -19  10   9     5991.68     5666.14    443.26 o 
 -18  10   9      184.05      250.14    258.75 o 
 -17  10   9     5329.52     5380.87    418.93 o 
 -16  10   9      616.37      593.98    270.07 o 
 -15  10   9     3140.93     3171.18    337.77 o 
 -14  10   9       24.33       53.24    211.92 o 
 -13  10   9     9883.75     8933.17    465.21 o 
 -12  10   9     4668.26     4831.28    364.39 o 
 -11  10   9     3522.59     3946.86    337.12 o 
 -10  10   9    12949.27    12333.24    517.86 o 
  -9  10   9     5519.13     5513.96    302.55 o 
  -8  10   9     1268.39     1281.19    193.58 o 
  -7  10   9    10128.76     8970.29    367.46 o 
  -6  10   9     1594.30     1367.32    192.65 o 
  -5  10   9      159.67      -50.93    134.23 o 
  -4  10   9     4610.89     4609.42    495.94 o 
  -3  10   9      109.86      285.93    194.89 o 
  -2  10   9     5062.06     5739.02    260.00 o 
  -1  10   9    15092.71    15927.93    378.64 o 
   0  10   9      159.44      319.79    113.54 o 
   1  10   9    13467.14    14321.16    369.64 o 
   2  10   9    28210.79    28406.14    559.73 o 
   3  10   9    10099.27    10702.03    303.00 o 
   4  10   9      897.39     1198.96    176.90 o 
   5  10   9     7105.18     6737.41    308.58 o 
   6  10   9     1739.61     1709.87    221.91 o 
   7  10   9     2076.69     1933.62    208.44 o 
   8  10   9      785.78      860.12    178.77 o 
   9  10   9     2206.62     1746.48    225.10 o 
  10  10   9    20262.77    21227.08    483.92 o 
  11  10   9     5923.60     5942.01    273.24 o 
  12  10   9     4897.01     4758.40    319.93 o 
  13  10   9     8599.76     8866.20    385.08 o 
  14  10   9     3814.60     3335.98    299.45 o 
  15  10   9      231.33      273.41    165.29 o 
  16  10   9        6.63      -86.11    160.91 o 
  17  10   9     2099.38     1430.23    217.09 o 
  18  10   9      665.69      704.38    197.67 o 
  19  10   9       42.31     -165.80    173.06 o 
  20  10   9      182.00      181.61    220.99 o 
  21  10   9      430.19      627.43    245.72 o 
  22  10   9     1474.12     1508.72    263.42 o 
  23  10   9      478.52      -15.00    254.59 o 
 -22  11   9      522.24      300.07    430.63 o 
 -21  11   9     1517.03     1749.78    494.96 o 
 -20  11   9     1419.76     1663.90    463.27 o 
 -19  11   9     2678.66     3432.27    745.32 o 
 -18  11   9     3447.41     4240.73    553.10 o 
 -17  11   9      118.66      -29.04    339.07 o 
 -16  11   9      865.27     1441.02    297.54 o 
 -15  11   9       44.80      251.53    245.33 o 
 -14  11   9     1298.91     1304.21    281.12 o 
 -13  11   9     1012.51     1100.16    269.52 o 
 -12  11   9     8173.35     8666.59    477.81 o 
 -11  11   9     1106.75     1017.44    258.56 o 
 -10  11   9     3355.29     3651.46    345.02 o 
  -9  11   9      759.28      730.24    319.09 o 
  -8  11   9      150.06     -103.42    195.19 o 
  -7  11   9     1538.27     1743.20    274.58 o 
  -6  11   9     1271.96     1040.04    198.73 o 
  -5  11   9     4600.10     3832.73    330.16 o 
  -4  11   9     8680.44     9065.91    382.71 o 
  -3  11   9      523.48      378.22    194.76 o 
  -2  11   9     2080.37     1780.29    348.15 o 
  -1  11   9       88.90      171.25    145.29 o 
   0  11   9     9011.91     8183.17    340.88 o 
   1  11   9     7089.15     8606.47    408.21 o 
   2  11   9      682.08      535.78    183.74 o 
   3  11   9     6432.98     6082.45    309.07 o 
   4  11   9     2827.17     3021.34    243.95 o 
   5  11   9      286.68      348.55    185.98 o 
   6  11   9      310.03      -16.42    153.52 o 
   7  11   9      370.53      423.48    174.46 o 
   8  11   9     6180.37     5313.53    309.66 o 
   9  11   9     8536.20     8867.51    450.26 o 
  10  11   9      334.69      374.95    179.35 o 
  11  11   9    11838.46    11295.46    482.07 o 
  12  11   9     1986.94     2572.53    262.52 o 
  13  11   9      735.02      737.45    206.44 o 
  14  11   9     1140.91      763.26    321.28 o 
  15  11   9      661.72      364.47    272.69 o 
  16  11   9      160.44      -19.92    179.24 o 
  17  11   9     6651.70     6683.94    336.31 o 
  18  11   9      457.73      657.60    232.71 o 
  19  11   9     5714.17     5587.73    466.17 o 
  20  11   9     1255.42      585.76    291.24 o 
  21  11   9     2131.62     1825.29    329.12 o 
 -20  12   9     1617.76     3777.86    825.72 o 
 -19  12   9      291.01      989.86    679.20 o 
 -18  12   9       32.52      708.95    589.77 o 
 -17  12   9      486.74      564.17    398.82 o 
 -16  12   9       26.99      555.45    375.24 o 
 -15  12   9      651.63      875.65    386.75 o 
 -14  12   9     3691.51     3190.56    585.89 o 
 -13  12   9        1.31      476.93    435.05 o 
 -12  12   9     5789.16     6465.81    703.99 o 
 -11  12   9     3868.33     5095.46    438.23 o 
 -10  12   9     1740.37     2085.18    383.43 o 
  -9  12   9     4281.63     4241.01    407.23 o 
  -8  12   9       49.44      223.36    216.56 o 
  -7  12   9      530.04      517.35    236.80 o 
  -6  12   9      151.51       40.63    221.23 o 
  -5  12   9     1913.00     2668.62    550.65 o 
  -4  12   9     2027.10     2164.55    469.09 o 
  -3  12   9     7370.92     7839.36    494.67 o 
  -2  12   9     1855.16     2201.57    320.22 o 
  -1  12   9     1726.14     1863.79    306.18 o 
   0  12   9     3316.19     3589.70    305.65 o 
   1  12   9      150.26      186.54    208.38 o 
   2  12   9      234.04      349.64    195.60 o 
   3  12   9      226.87       99.60    162.44 o 
   4  12   9      795.20      469.28    186.32 o 
   5  12   9      133.56      235.80    168.74 o 
   6  12   9      565.18      528.23    185.87 o 
   7  12   9     2739.72     2939.82    260.56 o 
   8  12   9      199.02      285.11    185.57 o 
   9  12   9     3517.66     3606.79    293.02 o 
  10  12   9      670.55      756.04    210.56 o 
  11  12   9      267.33      392.57    200.38 o 
  12  12   9      746.45      627.96    217.44 o 
  13  12   9     1603.89     1362.48    247.00 o 
  14  12   9     1159.46      878.55    229.91 o 
  15  12   9     3654.12     3302.93    355.90 o 
  16  12   9     6059.65     5070.11    513.58 o 
  17  12   9      473.51      376.41    251.18 o 
  18  12   9     4399.56     4158.46    526.85 o 
  19  12   9     2180.30     1728.67    676.68 o 
 -17  13   9     3879.96     3821.91    856.66 o 
 -16  13   9     3010.18     2960.74    544.10 o 
 -15  13   9     1120.03     2281.40    483.81 o 
 -14  13   9     7259.61     7289.11    668.75 o 
 -13  13   9     2492.58     3117.79    498.30 o 
 -12  13   9      815.32     1239.26    413.86 o 
 -11  13   9     1543.05     1780.49    448.17 o 
 -10  13   9      944.48     1104.40    394.10 o 
  -9  13   9     2247.69     2609.91    456.60 o 
  -8  13   9      786.70      903.08    369.67 o 
  -7  13   9      772.75      664.26    433.25 o 
  -6  13   9     5311.23     5812.31   1191.78 o 
  -5  13   9     1031.46     1181.71    252.08 o 
  -4  13   9      116.02      -43.71    194.89 o 
  -3  13   9        2.49     -157.62    190.85 o 
  -2  13   9     1324.31     1232.31    252.60 o 
  -1  13   9     2707.98     2507.49    441.39 o 
   0  13   9      113.01      -53.80    435.68 o 
   1  13   9     4228.76     4704.56    794.81 o 
   2  13   9      301.29      146.14    256.87 o 
   3  13   9     1676.18     1067.11    243.86 o 
   4  13   9       41.96      309.22    207.89 o 
   5  13   9     1139.83     1422.09    262.07 o 
   6  13   9      226.30       19.05    188.68 o 
   7  13   9     1379.54     1615.62    239.05 o 
   8  13   9        1.45       56.25    188.34 o 
   9  13   9      625.33      235.63    193.88 o 
  10  13   9      291.68      186.46    194.86 o 
  11  13   9     3738.26     3520.96    309.13 o 
  12  13   9      443.46      605.08    217.27 o 
  13  13   9     4593.26     4627.19    466.27 o 
  14  13   9     4159.13     3519.14    364.58 o 
  15  13   9       22.31       72.34    265.73 o 
  16  13   9      313.55      498.15    380.68 o 
 -13  14   9     4516.87     4127.60    860.17 o 
 -12  14   9      106.26      879.25    549.95 o 
 -11  14   9      130.18      320.51    637.94 o 
 -10  14   9      536.68      336.79    678.94 o 
  -9  14   9       10.14      469.96    521.25 o 
  -8  14   9     4377.43     3913.76    556.38 o 
  -7  14   9     6017.41     5687.04    562.71 o 
  -6  14   9      264.64      186.23    277.21 o 
  -5  14   9     6496.01     7551.07   1087.70 o 
  -4  14   9     3712.01     3718.32    410.89 o 
  -3  14   9       14.33      -75.36    286.83 o 
  -2  14   9     1616.84     1724.15    655.86 o 
  -1  14   9        0.76      724.61    474.82 o 
   0  14   9     1329.88     1026.28    576.25 o 
   1  14   9       71.38      134.78    299.12 o 
   2  14   9      351.31      729.47    341.67 o 
   3  14   9      391.76      518.27    307.13 o 
   4  14   9      425.86      389.39    279.09 o 
   5  14   9       29.84       51.41    210.69 o 
   6  14   9       42.62     -173.46    195.48 o 
   7  14   9      444.85      487.75    252.49 o 
   8  14   9      330.35      426.92    235.81 o 
   9  14   9     2211.92     1987.82    269.50 o 
  10  14   9     1315.81      819.58    621.28 o 
  11  14   9     2542.37     2712.14    388.43 o 
  12  14   9     8610.71     7695.24    542.81 o 
  -8  15   9      225.83     -222.37    332.11 o 
  -7  15   9        2.10     -111.40    336.21 o 
  -6  15   9      979.99      782.89    395.42 o 
  -5  15   9     1945.56     1522.84    640.97 o 
  -4  15   9       72.59      237.03    504.39 o 
  -3  15   9     1912.35      900.74    566.62 o 
   1  15   9     1769.86     1365.28    624.04 o 
   2  15   9      194.03      328.29    562.16 o 
   3  15   9      606.73      288.00    572.33 o 
   4  15   9      488.20     1344.01    622.96 o 
   5  15   9      282.86     -361.04    495.66 o 
   6  15   9     1031.48     1687.81    444.40 o 
   7  15   9      114.90     -333.96    333.96 o 
 -30   0  10     1303.22      718.77    442.80 o 
 -29   0  10       33.13     -344.78    344.78 o 
 -28   0  10     2482.31     3681.14    617.56 o 
 -27   0  10     1450.77     1712.12    500.70 o 
 -26   0  10      302.33       67.31    399.50 o 
 -25   0  10     1996.05     2193.16    502.67 o 
 -24   0  10      355.63      389.05    381.53 o 
 -23   0  10     4600.76     5131.41    618.07 o 
 -22   0  10     6066.79     6740.95    663.73 o 
 -21   0  10     1059.67     1503.50    422.61 o 
 -20   0  10      595.55      181.73    315.02 o 
 -19   0  10      398.77      218.39    306.05 o 
 -18   0  10     4420.49     4014.43    555.61 o 
 -17   0  10     9225.06     9516.96   1226.07 o 
 -16   0  10     2621.61     2938.55    264.12 o 
 -15   0  10    23988.35    25183.48    818.44 o 
 -14   0  10    23911.80    23015.35    979.77 o 
 -13   0  10    12412.30    13023.42    463.63 o 
 -12   0  10    44691.66    40260.42   1169.92 o 
 -11   0  10       49.93      154.99    102.63 o 
 -10   0  10       74.42      126.53     94.81 o 
  -9   0  10      998.98      965.73    128.30 o 
  -8   0  10     3752.30     4139.73    207.29 o 
  -7   0  10    30667.76    29166.71    729.46 o 
  -6   0  10    11522.02    11076.79    312.42 o 
  -5   0  10    16521.00    16386.66    542.35 o 
  -4   0  10    18485.25    17291.58    572.62 o 
  -3   0  10    16770.10    15741.29    384.83 o 
  -2   0  10     1373.82     2470.54    224.27 o 
  -1   0  10     3310.43     3439.68    249.28 o 
   0   0  10     1408.27     1454.49    116.77 o 
   1   0  10    91809.93    87330.61   1619.25 o 
   2   0  10    16988.39    22875.17    506.54 o 
   3   0  10    87262.19    95002.90   1999.77 o 
   4   0  10   147621.91   142442.69   3806.58 o 
   5   0  10       88.39      500.46     77.99 o 
   6   0  10    12082.79    13797.95    313.76 o 
   7   0  10     2633.33     3686.70    136.47 o 
   8   0  10     5796.21     7645.64    185.23 o 
   9   0  10    35102.91    31569.04    491.63 o 
  10   0  10    17149.26    17358.24    352.04 o 
  11   0  10    14110.33    15985.59    340.01 o 
  12   0  10    34160.67    31821.26    673.49 o 
  13   0  10     2862.44     3038.56    252.92 o 
  14   0  10     2277.40     2468.57    234.12 o 
  15   0  10     8961.64     8285.78    360.76 o 
  16   0  10       95.13       17.39    152.05 o 
  17   0  10      526.14      357.79    183.35 o 
  18   0  10        5.39       64.60    178.65 o 
  19   0  10      983.15      836.88    218.63 o 
  20   0  10      269.39      265.52    197.67 o 
  21   0  10     4020.02     3719.14    325.74 o 
  22   0  10       59.28       71.20    224.78 o 
  23   0  10      282.24      225.91    240.07 o 
  24   0  10     1888.30     1596.72    298.07 o 
  25   0  10      121.52      235.02    272.90 o 
  26   0  10      849.36     1103.70    392.53 o 
  27   0  10      195.91      240.39    279.13 o 
  28   0  10     1098.69     1500.54    395.22 o 
  29   0  10     5606.39     8598.52    550.06 o 
 -30   1  10        6.92     -223.78    372.99 o 
 -29   1  10      227.50      188.13    290.67 o 
 -28   1  10       55.45      480.61    332.50 o 
 -27   1  10        7.55       58.17    281.01 o 
 -26   1  10       33.67      -36.42    269.87 o 
 -25   1  10      123.21      613.95    349.84 o 
 -24   1  10      687.03     1217.20    320.03 o 
 -23   1  10      275.43      568.10    289.43 o 
 -22   1  10      683.89      285.38    259.32 o 
 -21   1  10      503.07      862.44    272.07 o 
 -20   1  10      241.47      -58.78    160.95 o 
 -19   1  10      102.99      249.84    191.47 o 
 -18   1  10      250.29      219.85    150.45 o 
 -17   1  10      683.29      373.16    243.82 o 
 -16   1  10     1976.58     1992.53    201.52 o 
 -15   1  10      110.74      137.26    100.38 o 
 -14   1  10     9529.20     8834.70    274.74 o 
 -13   1  10    26935.01    27373.13    542.91 o 
 -12   1  10     2505.08     2523.88    142.36 o 
 -11   1  10     6662.76     6731.08    217.75 o 
 -10   1  10    13024.23    12265.81    369.71 o 
  -9   1  10     2210.83     2128.90    107.69 o 
  -8   1  10     3429.11     3285.68    232.53 o 
  -7   1  10      127.93      179.77     77.63 o 
  -6   1  10    45148.67    45057.68    787.02 o 
  -5   1  10    53642.06    53787.03    911.38 o 
  -4   1  10     1341.90     1660.89    138.52 o 
  -3   1  10    18001.69    17925.53    353.47 o 
  -2   1  10     5702.64     4708.86    157.17 o 
  -1   1  10    11541.92    11619.64    321.36 o 
   0   1  10     2948.38     2711.48    110.17 o 
   1   1  10     9068.43     7613.33    210.34 o 
   2   1  10    15032.86    15980.83    278.35 o 
   3   1  10    20606.36    17199.03    273.53 o 
   4   1  10     2006.75     2518.91    103.50 o 
   5   1  10     5213.24     5123.04    217.97 o 
   6   1  10    22545.89    20280.55    319.82 o 
   7   1  10     5824.42     6719.65    185.86 o 
   8   1  10     1320.10     1090.90     70.07 o 
   9   1  10     2702.38     2587.83    101.60 o 
  10   1  10     8286.32     7816.73    170.66 o 
  11   1  10     2667.84     3075.46    123.59 o 
  12   1  10     1697.43     1334.77    100.05 o 
  13   1  10     4836.16     4517.77    166.24 o 
  14   1  10      281.85      197.11    104.79 o 
  15   1  10      537.86      402.71    119.35 o 
  16   1  10      188.70      273.57    117.42 o 
  17   1  10      684.17      876.81    140.72 o 
  18   1  10      281.44      153.69    121.61 o 
  19   1  10      186.63      198.47    130.45 o 
  20   1  10      486.74      397.32    149.19 o 
  21   1  10     1118.03     1060.55    173.68 o 
  22   1  10      308.82      144.25    171.52 o 
  23   1  10      855.53      935.95    192.72 o 
  24   1  10      547.73      703.80    190.75 o 
  25   1  10       10.24     -127.49    171.63 o 
  26   1  10       57.29      176.29    189.06 o 
  27   1  10      898.20     1314.99    231.06 o 
  28   1  10       82.83      670.01    239.34 o 
  29   1  10      691.46     1012.78    260.92 o 
 -30   2  10       78.14      129.23    296.39 o 
 -29   2  10       47.76      179.23    305.03 o 
 -28   2  10      411.49      717.00    505.22 o 
 -27   2  10      908.78      777.91    333.84 o 
 -26   2  10      360.00      563.16    310.69 o 
 -25   2  10     5307.46     5616.92    483.36 o 
 -24   2  10     4155.92     3928.36    708.27 o 
 -23   2  10     2311.08     2787.49    375.37 o 
 -22   2  10     9065.13     8210.09    424.70 o 
 -21   2  10      445.35      506.55    206.19 o 
 -20   2  10      429.07       -1.43    168.65 o 
 -19   2  10     1725.15     1985.88    230.34 o 
 -18   2  10     1043.66      979.18    188.16 o 
 -17   2  10     7440.59     8539.70    366.98 o 
 -16   2  10    25032.36    25824.95    663.19 o 
 -15   2  10     3105.12     4101.48    254.90 o 
 -14   2  10    19242.83    18144.17    504.59 o 
 -13   2  10        7.99      396.35    120.91 o 
 -12   2  10      829.96      996.11    134.00 o 
 -11   2  10      343.55      392.91     74.51 o 
 -10   2  10     1363.33     1234.88    129.82 o 
  -9   2  10      200.03      294.89     94.65 o 
  -8   2  10     8102.49     7615.01    257.37 o 
  -7   2  10    10067.44     9412.81    265.41 o 
  -6   2  10     1287.72     1101.48    147.95 o 
  -5   2  10     6509.85     6441.96    200.39 o 
  -4   2  10     4820.99     4910.54    288.29 o 
  -3   2  10     2335.72     2373.41    109.43 o 
  -2   2  10     4812.22     5285.39    137.23 o 
  -1   2  10     2280.58     1963.53     91.92 o 
   0   2  10     5736.83     6029.52    218.33 o 
   1   2  10     1594.53     1670.84    101.54 o 
   2   2  10        7.11      134.69     62.59 o 
   3   2  10    36139.15    37526.06    549.33 o 
   4   2  10      176.66      315.97     61.14 o 
   5   2  10    74081.70    74178.68    989.08 o 
   6   2  10    20026.58    20012.58    320.72 o 
   7   2  10    17257.73    17263.41    274.69 o 
   8   2  10    27077.71    26582.24    376.36 o 
   9   2  10      612.49      576.63     76.33 o 
  10   2  10      215.84      114.61     61.50 o 
  11   2  10     6215.86     6214.84    168.41 o 
  12   2  10       74.60        6.05     70.79 o 
  13   2  10     9637.65    10284.72    244.42 o 
  14   2  10    14842.80    14546.51    308.21 o 
  15   2  10       29.88      109.41    107.80 o 
  16   2  10     9857.37    10239.99    304.40 o 
  17   2  10     3978.79     3626.93    198.39 o 
  18   2  10      188.15       28.20    122.43 o 
  19   2  10      715.85      396.36    144.33 o 
  20   2  10       20.53       70.31    136.15 o 
  21   2  10      171.67      288.85    153.96 o 
  22   2  10     3084.25     3118.65    226.47 o 
  23   2  10      190.89      356.62    169.09 o 
  24   2  10       14.28      126.22    167.19 o 
  25   2  10        8.37      167.63    196.82 o 
  26   2  10     2274.29     2549.13    284.20 o 
  27   2  10     3751.80     4123.47    331.17 o 
  28   2  10      789.46      955.82    254.50 o 
  29   2  10     4240.09     5375.83    552.22 o 
 -30   3  10      640.74      783.48    592.20 o 
 -29   3  10        6.25      275.36    288.47 o 
 -28   3  10       63.76      -87.06    484.58 o 
 -27   3  10     1331.62     1381.06    363.61 o 
 -26   3  10     4919.62     4807.43    467.35 o 
 -25   3  10       52.25      168.16    293.78 o 
 -24   3  10     5336.50     4880.70    371.70 o 
 -23   3  10     1699.56     1913.87    330.85 o 
 -22   3  10       55.42      130.91    206.47 o 
 -21   3  10       45.91     -170.63    177.52 o 
 -20   3  10      127.58      124.67    210.29 o 
 -19   3  10    11565.96    10400.55    430.21 o 
 -18   3  10    11693.70    10956.65    448.06 o 
 -17   3  10       72.22       28.56    154.95 o 
 -16   3  10     5386.67     5623.42    283.91 o 
 -15   3  10    20263.59    20020.87    650.69 o 
 -14   3  10       12.78      250.53    131.37 o 
 -13   3  10    12103.37    11241.44    402.19 o 
 -12   3  10      711.09      874.85    146.01 o 
 -11   3  10      556.72      563.44    122.47 o 
 -10   3  10     2570.78     3268.71    184.72 o 
  -9   3  10     9101.06     7885.62    486.02 o 
  -8   3  10    24390.77    22334.56    478.73 o 
  -7   3  10    17926.07    19968.75    415.49 o 
  -6   3  10     2328.82     2943.84    128.37 o 
  -5   3  10    18773.75    17263.29    324.95 o 
  -4   3  10     1009.59      973.88     93.31 o 
  -3   3  10    12475.98    13291.82    269.35 o 
  -2   3  10    10681.38    11753.28    284.22 o 
  -1   3  10      924.78      870.96     70.46 o 
   0   3  10     2499.85     2173.85    100.11 o 
   1   3  10     2343.81     2880.83    141.27 o 
   2   3  10     5905.60     6408.94    167.76 o 
   3   3  10     8647.18     8837.79    198.19 o 
   4   3  10     2269.23     1854.29    117.75 o 
   5   3  10    10265.16     9147.67    196.92 o 
   6   3  10     3881.85     4272.29    129.31 o 
   7   3  10    12648.67    11899.36    244.82 o 
   8   3  10    10138.34     8903.20    247.71 o 
   9   3  10     6122.92     4800.85    140.76 o 
  10   3  10      619.60      606.74     79.84 o 
  11   3  10       98.75       24.84     63.46 o 
  12   3  10     1932.62     1836.28    106.76 o 
  13   3  10    26522.62    25171.78    397.33 o 
  14   3  10      230.90       90.01     92.98 o 
  15   3  10    11420.05    11576.29    281.60 o 
  16   3  10     3194.94     3230.45    173.12 o 
  17   3  10      209.26      230.96    114.99 o 
  18   3  10      173.00      261.03    123.29 o 
  19   3  10     3601.89     3450.43    198.76 o 
  20   3  10    11631.79    12061.70    359.94 o 
  21   3  10      325.65      282.75    164.04 o 
  22   3  10     1683.12     1377.72    247.67 o 
  23   3  10       94.55     -195.39    195.39 o 
  24   3  10     1018.06     1206.59    238.22 o 
  25   3  10     4748.94     4800.42    326.62 o 
  26   3  10     1080.11     1202.70    254.96 o 
  27   3  10     6568.77     6653.96    404.53 o 
  28   3  10     5284.30     5526.10    418.43 o 
  29   3  10       38.57      143.44    276.43 o 
 -29   4  10     4979.54     6177.84    558.78 o 
 -28   4  10     2198.20     1618.71    393.97 o 
 -27   4  10       72.07      560.48    328.32 o 
 -26   4  10     3544.10     3341.38    603.73 o 
 -25   4  10      245.39      335.44    250.64 o 
 -24   4  10       55.89       55.85    233.50 o 
 -23   4  10      789.33     1192.87    311.18 o 
 -22   4  10      381.91      623.41    357.53 o 
 -21   4  10    13767.61    15219.18    484.50 o 
 -20   4  10    14405.52    14087.83    526.93 o 
 -19   4  10      146.67      541.60    195.94 o 
 -18   4  10    14333.53    14946.95    516.42 o 
 -17   4  10    13430.73    11769.56    645.26 o 
 -16   4  10      408.60      280.95    149.64 o 
 -15   4  10     3376.40     4136.54    253.12 o 
 -14   4  10     1136.86     1848.32    187.76 o 
 -13   4  10       28.26      -54.43    114.73 o 
 -12   4  10     8398.70     7333.75    285.67 o 
 -11   4  10     2709.59     3463.57    203.31 o 
 -10   4  10    11105.60    11703.23    343.90 o 
  -9   4  10    32788.64    31351.30    757.00 o 
  -8   4  10      339.28      354.15    148.48 o 
  -7   4  10     2674.99     2237.55    218.76 o 
  -6   4  10    20091.00    19440.43    432.03 o 
  -5   4  10       52.52      108.57     62.11 o 
  -4   4  10     8693.54     7704.06    232.94 o 
  -3   4  10     1284.56     1708.94     86.90 o 
  -2   4  10     1277.65     1520.56    109.92 o 
  -1   4  10     4049.25     4341.41    148.57 o 
   0   4  10     3349.73     3055.90    104.57 o 
   1   4  10     7711.00     8946.62    178.98 o 
   2   4  10      181.75      148.68     48.03 o 
   3   4  10      788.18      514.80     64.46 o 
   4   4  10    28717.96    28808.90    424.12 o 
   5   4  10    19401.45    22856.63    359.21 o 
   6   4  10      952.18     1625.64    117.28 o 
   7   4  10    51657.43    48514.24    715.02 o 
   8   4  10    17905.75    19089.42    339.51 o 
   9   4  10    21955.32    21768.94    352.94 o 
  10   4  10    28331.36    25655.44    366.76 o 
  11   4  10        3.94        6.79     74.83 o 
  12   4  10     6011.82     5826.35    179.31 o 
  13   4  10      520.60      270.89    111.14 o 
  14   4  10       45.86       98.34    105.34 o 
  15   4  10    16543.00    15990.67    349.62 o 
  16   4  10     6293.95     5901.12    246.71 o 
  17   4  10     2109.96     2125.06    208.38 o 
  18   4  10    23121.94    22783.69    515.25 o 
  19   4  10     3725.69     3080.71    218.71 o 
  20   4  10     3232.75     2849.97    220.53 o 
  21   4  10     4096.57     4505.26    341.22 o 
  22   4  10     7557.55     7442.54    322.25 o 
  23   4  10      102.27      -35.46    164.86 o 
  24   4  10      138.12      -35.15    177.91 o 
  25   4  10      653.84      697.90    244.04 o 
  26   4  10      754.35      826.22    276.03 o 
  27   4  10      549.01      698.65    279.17 o 
  28   4  10      207.68      103.75    386.37 o 
 -29   5  10       24.35        0.09    337.08 o 
 -28   5  10     1418.79     1663.10    407.32 o 
 -27   5  10     1157.40     1048.82    317.71 o 
 -26   5  10       62.65      434.27    274.92 o 
 -25   5  10      433.40      319.15    267.64 o 
 -24   5  10      149.44      418.68    249.12 o 
 -23   5  10      231.12      -19.25    217.16 o 
 -22   5  10     4775.31     4916.67    367.13 o 
 -21   5  10     1287.24     1136.87    217.64 o 
 -20   5  10     5113.68     5878.40    306.80 o 
 -19   5  10    14875.45    15847.32    606.97 o 
 -18   5  10        1.73      216.10    188.78 o 
 -17   5  10     6698.66     6719.09    502.07 o 
 -16   5  10        6.09     -149.19    149.19 o 
 -15   5  10     1233.22     1570.54    196.99 o 
 -14   5  10     5005.78     5313.58    386.12 o 
 -13   5  10     6414.42     6337.89    312.31 o 
 -12   5  10     2323.34     2313.31    192.83 o 
 -11   5  10    18601.14    17303.86    808.18 o 
 -10   5  10      292.00      182.21     82.29 o 
  -9   5  10     5579.14     5860.77    245.03 o 
  -8   5  10     1259.19     1159.99    136.48 o 
  -7   5  10      106.68      178.29     96.98 o 
  -6   5  10     4350.76     4105.08    197.79 o 
  -5   5  10     1051.47      940.02     75.80 o 
  -4   5  10     9005.20     8374.08    186.48 o 
  -3   5  10    10565.56    10679.83    279.12 o 
  -2   5  10      507.88      414.82     62.76 o 
  -1   5  10     2638.40     2574.39     99.49 o 
   0   5  10     3928.74     3967.03    155.96 o 
   1   5  10     2146.23     2270.27    121.42 o 
   2   5  10     4305.82     4002.03    154.34 o 
   3   5  10      452.69      608.15    117.03 o 
   4   5  10     2986.74     3752.58    259.14 o 
   5   5  10     5486.97     5394.89    164.94 o 
   6   5  10    17674.05    17343.44    316.25 o 
   7   5  10     5937.41     5886.20    189.98 o 
   8   5  10    13883.23    13024.81    331.99 o 
   9   5  10    15968.25    15230.05    293.14 o 
  10   5  10     1503.02     1567.51    152.05 o 
  11   5  10    22659.17    21419.89    422.65 o 
  12   5  10      557.23      468.62    116.01 o 
  13   5  10     4926.20     4788.50    214.94 o 
  14   5  10     1401.51     1086.06    162.66 o 
  15   5  10       62.12      -12.17    109.96 o 
  16   5  10    10045.51     9224.98    286.63 o 
  17   5  10     8930.43     8581.29    342.05 o 
  18   5  10      495.89      438.63    157.66 o 
  19   5  10     4271.00     4498.36    252.79 o 
  20   5  10     1534.71     1566.57    200.99 o 
  21   5  10      466.49      304.83    170.61 o 
  22   5  10        0.01       87.42    170.92 o 
  23   5  10     2967.98     2842.15    249.76 o 
  24   5  10     5790.89     5137.03    359.06 o 
  25   5  10        2.55      305.34    221.31 o 
  26   5  10     2274.42     2950.67    309.12 o 
  27   5  10      186.05      478.93    245.12 o 
  28   5  10        7.04      150.40    318.55 o 
 -28   6  10       36.97     -187.72    277.15 o 
 -27   6  10      673.17     1050.05    323.75 o 
 -26   6  10      175.90      444.88    286.01 o 
 -25   6  10     1884.12     1846.05    500.15 o 
 -24   6  10      877.97      528.07    266.44 o 
 -23   6  10      495.98      205.59    210.19 o 
 -22   6  10      912.18      622.15    195.82 o 
 -21   6  10       26.46      -72.13    172.43 o 
 -20   6  10      748.46      663.33    190.00 o 
 -19   6  10      181.65       61.41    194.56 o 
 -18   6  10      207.36      200.92    178.63 o 
 -17   6  10     2137.97     2436.31    247.25 o 
 -16   6  10     3066.87     3536.92    262.08 o 
 -15   6  10     9250.27     8620.20    353.96 o 
 -14   6  10       99.89      163.67    146.13 o 
 -13   6  10    10625.94    10003.30    378.69 o 
 -12   6  10     1520.54     1644.24    225.69 o 
 -11   6  10     8128.63     8305.92    312.23 o 
 -10   6  10       74.95      192.44    121.22 o 
  -9   6  10    13153.71    11918.81    357.44 o 
  -8   6  10      680.90      431.74    130.11 o 
  -7   6  10    14653.66    13618.34    372.45 o 
  -6   6  10     5040.68     4621.61    217.23 o 
  -5   6  10    16867.75    14464.56    373.56 o 
  -4   6  10    28431.43    29171.69    465.39 o 
  -3   6  10     2287.00     2706.56    114.64 o 
  -2   6  10    22676.80    21868.95    386.86 o 
  -1   6  10     4041.79     5013.40    176.12 o 
   0   6  10     8804.04     8873.63    245.00 o 
   1   6  10      783.31      870.21    133.84 o 
   2   6  10    14052.05    13453.14    301.35 o 
   3   6  10     6587.21     6940.96    216.36 o 
   4   6  10    29314.00    29545.82    472.42 o
[truncated: 401,202 more chars]
